# Supplementary material for: Tetrahedral DNA dendritic nanostructure-enhanced FISH for high-speed, sensitive spatial transcriptomics
Source: Nat Commun. 2025 Oct 20;16:9251. doi: 10.1038/s41467-025-64294-1 (PMC12537822; doi:10.1038/s41467-025-64294-1)
Supplement: Supplementary file 3 — Supplementary Data 1 [file 41467_2025_64294_MOESM3_ESM.xlsx]

## Sheet: TDN_sequence
All sequence used for TDDNs assembly in this work
Name	Sequence
T0a-hyb1-Cy5	CGCAACGCTTGGGACGGTTCCAATCGGATC-SS-ACATTCCTAAGTCTGAAACATTACAGCTTGCTACACGAGAAGAGCCGCCATAGTA
T0a-hyb1-Cy3	CGAATGCTCTGGCCTCGAACGAACGATAGC-SS-ACATTCCTAAGTCTGAAACATTACAGCTTGCTACACGAGAAGAGCCGCCATAGTA
T0a-hyb1-FAM	ACAAATCCGACCAGATCGGACGATCATGGG-SS-ACATTCCTAAGTCTGAAACATTACAGCTTGCTACACGAGAAGAGCCGCCATAGTA
T0a-hyb2-Cy5	CAAGTATGCAGCGCGATTGACCGTCTCGTT-SS-ACATTCCTAAGTCTGAAACATTACAGCTTGCTACACGAGAAGAGCCGCCATAGTA
T0a-hyb2-Cy3	GCGGGAAGCACGTGGATTAGGGCATCGACCACATTCCTAAGTCTGAAACATTACAGCTTGCTACACGAGAAGAGCCGCCATAGTA
T0a-hyb2-FAM	AAGTCGTACGCCGATGCGCAGCAATTCACTACATTCCTAAGTCTGAAACATTACAGCTTGCTACACGAGAAGAGCCGCCATAGTA
T0a-hyb4	CGAAACATCGGCCACGGTCCCGTTGAACTT-SS-ACATTCCTAAGTCTGAAACATTACAGCTTGCTACACGAGAAGAGCCGCCATAGTA
T0a-hyb5	ACGAATCCACCGTCCAGCGCGTCAAACAGA-SS-ACATTCCTAAGTCTGAAACATTACAGCTTGCTACACGAGAAGAGCCGCCATAGTA
T0a-hyb6	CGCGAAATCCCCGTAACGAGCGTCCCTTGC-SS-ACATTCCTAAGTCTGAAACATTACAGCTTGCTACACGAGAAGAGCCGCCATAGTA
T0a-hyb7	GCATGAGTTGCCTGGCGTTGCGACGACTAA-SS-ACATTCCTAAGTCTGAAACATTACAGCTTGCTACACGAGAAGAGCCGCCATAGTA
T0a-hyb8	CCGTCGTCTCCGGTCCACCGTTGCGCTTAC-SS-ACATTCCTAAGTCTGAAACATTACAGCTTGCTACACGAGAAGAGCCGCCATAGTA
T0a-hyb9	GGCCAATGGCCCAGGTCCGTCACGCAATTT-SS-ACATTCCTAAGTCTGAAACATTACAGCTTGCTACACGAGAAGAGCCGCCATAGTA
T0a-hyb10	TTGATCGAATCGGAGCGTAGCGGAATCTGC-SS-ACATTCCTAAGTCTGAAACATTACAGCTTGCTACACGAGAAGAGCCGCCATAGTA
T0a-hyb11	CGCGCGGATCCGCTTGTCGGGAACGGATAC-SS-ACATTCCTAAGTCTGAAACATTACAGCTTGCTACACGAGAAGAGCCGCCATAGTA
T0a-hyb12	GCCTCGATTACGACGGATGTAATTCGGCCG-SS-ACATTCCTAAGTCTGAAACATTACAGCTTGCTACACGAGAAGAGCCGCCATAGTA
T0a-hyb13	GCCCGTATTCCCGCTTGCGAGTAGGGCAAT-SS-ACATTCCTAAGTCTGAAACATTACAGCTTGCTACACGAGAAGAGCCGCCATAGTA
T0b	CTGTCATCGGTCACTATCACCAGGCAGTTGACAGTGTAGCAAGCTGTAATAGATGCGAGGGTCCAATAC
T0c	CTGTCATCGGTCACTCAACTGCCTGGTGATAAAACGACACTACGTGGGAATCTACTATGGCGGCTCTTC
T0d	CTGTCATCGGTCACTTCAGACTTAGGAATGTGCTTCCCACGTAGTGTCGTTTGTATTGGACCCTCGCAT
T1a	GTGACCGATGACAGACATTCCTAAGTCTGAAACATTACAGCTTGCTACACGAGAAGAGCCGCCATAGTA
T1b	GAAGCCACTCTGATTATCACCAGGCAGTTGACAGTGTAGCAAGCTGTAATAGATGCGAGGGTCCAATAC
T1c	GAAGCCACTCTGATTCAACTGCCTGGTGATAAAACGACACTACGTGGGAATCTACTATGGCGGCTCTTC
T1d	GAAGCCACTCTGATTTCAGACTTAGGAATGTGCTTCCCACGTAGTGTCGTTTGTATTGGACCCTCGCAT
T2a	ATCAGAGTGGCTTCACATTCCTAAGTCTGAAACATTACAGCTTGCTACACGAGAAGAGCCGCCATAGTA
T2b	GACCGATGGATGAGTATCACCAGGCAGTTGACAGTGTAGCAAGCTGTAATAGATGCGAGGGTCCAATAC
T2c	GACCGATGGATGAGTCAACTGCCTGGTGATAAAACGACACTACGTGGGAATCTACTATGGCGGCTCTTC
T2d	GACCGATGGATGAGTTCAGACTTAGGAATGTGCTTCCCACGTAGTGTCGTTTGTATTGGACCCTCGCAT
Cy5-ssDNA	Cy5-CTCATCCATCGGTC
Cy3-ssDNA	Cy3-CTCATCCATCGGTC
FAM-ssDNA	FAM- CTCATCCATCGGTC

## Sheet: Figure1
Sequence used for TDDNs assembly
Name	Sequence
T0a	CGCAACGCTTGGGACGGTTCCAATCGGATCACATTCCTAAGTCTGAAACATTACAGCTTGCTACACGAGAAGAGCCGCCATAGTA
T0b	CTGTCATCGGTCACTATCACCAGGCAGTTGACAGTGTAGCAAGCTGTAATAGATGCGAGGGTCCAATAC
T0c	CTGTCATCGGTCACTCAACTGCCTGGTGATAAAACGACACTACGTGGGAATCTACTATGGCGGCTCTTC
T0d	CTGTCATCGGTCACTTCAGACTTAGGAATGTGCTTCCCACGTAGTGTCGTTTGTATTGGACCCTCGCAT
T1a	GTGACCGATGACAGACATTCCTAAGTCTGAAACATTACAGCTTGCTACACGAGAAGAGCCGCCATAGTA
T1b	GAAGCCACTCTGATTATCACCAGGCAGTTGACAGTGTAGCAAGCTGTAATAGATGCGAGGGTCCAATAC
T1c	GAAGCCACTCTGATTCAACTGCCTGGTGATAAAACGACACTACGTGGGAATCTACTATGGCGGCTCTTC
T1d	GAAGCCACTCTGATTTCAGACTTAGGAATGTGCTTCCCACGTAGTGTCGTTTGTATTGGACCCTCGCAT
T2a	ATCAGAGTGGCTTCACATTCCTAAGTCTGAAACATTACAGCTTGCTACACGAGAAGAGCCGCCATAGTA
T2b	GACCGATGGATGAGTATCACCAGGCAGTTGACAGTGTAGCAAGCTGTAATAGATGCGAGGGTCCAATAC
T2c	GACCGATGGATGAGTCAACTGCCTGGTGATAAAACGACACTACGTGGGAATCTACTATGGCGGCTCTTC
T2d	GACCGATGGATGAGTTCAGACTTAGGAATGTGCTTCCCACGTAGTGTCGTTTGTATTGGACCCTCGCAT
Fluorescence Intensity Verification of Layer-by-Layer Assembly of TDDN
Primary probe
Name	Sequence
ACTB-1	GATCCGATTGGAACCGTCCCAAGCGTTGCGGCCAGACAGCACTGTGTTGGCGTACAGGTCTTTGC
ACTB-2	GATCCGATTGGAACCGTCCCAAGCGTTGCGATGCCAATCTCATCTTGTTTTCTGCGCAAGTTAGG
ACTB-3	GATCCGATTGGAACCGTCCCAAGCGTTGCGCCTCCACCCACTCCCAGGGAGACCAAAAGCCTTCA
TDDN0
Name	Sequence
T0a	CGCAACGCTTGGGACGGTTCCAATCGGATCACATTCCTAAGTCTGAAACATTACAGCTTGCTACACGAGAAGAGCCGCCATAGTA
T0b	GACCGATGGATGAGTATCACCAGGCAGTTGACAGTGTAGCAAGCTGTAATAGATGCGAGGGTCCAATAC
T0c	GACCGATGGATGAGTCAACTGCCTGGTGATAAAACGACACTACGTGGGAATCTACTATGGCGGCTCTTC
T0d	GACCGATGGATGAGTTCAGACTTAGGAATGTGCTTCCCACGTAGTGTCGTTTGTATTGGACCCTCGCAT
CY5-ssDNA	Cy5-CTCATCCATCGGTC
TDDN0,1
Name	Sequence
T0a	CGCAACGCTTGGGACGGTTCCAATCGGATCACATTCCTAAGTCTGAAACATTACAGCTTGCTACACGAGAAGAGCCGCCATAGTA
T0b	CTGTCATCGGTCACTATCACCAGGCAGTTGACAGTGTAGCAAGCTGTAATAGATGCGAGGGTCCAATAC
T0c	CTGTCATCGGTCACTCAACTGCCTGGTGATAAAACGACACTACGTGGGAATCTACTATGGCGGCTCTTC
T0d	CTGTCATCGGTCACTTCAGACTTAGGAATGTGCTTCCCACGTAGTGTCGTTTGTATTGGACCCTCGCAT
T1a	GTGACCGATGACAGACATTCCTAAGTCTGAAACATTACAGCTTGCTACACGAGAAGAGCCGCCATAGTA
T1b	GACCGATGGATGAGTATCACCAGGCAGTTGACAGTGTAGCAAGCTGTAATAGATGCGAGGGTCCAATAC
T1c	GACCGATGGATGAGTCAACTGCCTGGTGATAAAACGACACTACGTGGGAATCTACTATGGCGGCTCTTC
T1d	GACCGATGGATGAGTTCAGACTTAGGAATGTGCTTCCCACGTAGTGTCGTTTGTATTGGACCCTCGCAT
CY5-ssDNA	Cy5-CTCATCCATCGGTC
TDDN0,1,2
Name	Sequence
T0a	CGCAACGCTTGGGACGGTTCCAATCGGATCACATTCCTAAGTCTGAAACATTACAGCTTGCTACACGAGAAGAGCCGCCATAGTA
T0b	CTGTCATCGGTCACTATCACCAGGCAGTTGACAGTGTAGCAAGCTGTAATAGATGCGAGGGTCCAATAC
T0c	CTGTCATCGGTCACTCAACTGCCTGGTGATAAAACGACACTACGTGGGAATCTACTATGGCGGCTCTTC
T0d	CTGTCATCGGTCACTTCAGACTTAGGAATGTGCTTCCCACGTAGTGTCGTTTGTATTGGACCCTCGCAT
T1a	GTGACCGATGACAGACATTCCTAAGTCTGAAACATTACAGCTTGCTACACGAGAAGAGCCGCCATAGTA
T1b	GAAGCCACTCTGATTATCACCAGGCAGTTGACAGTGTAGCAAGCTGTAATAGATGCGAGGGTCCAATAC
T1c	GAAGCCACTCTGATTCAACTGCCTGGTGATAAAACGACACTACGTGGGAATCTACTATGGCGGCTCTTC
T1d	GAAGCCACTCTGATTTCAGACTTAGGAATGTGCTTCCCACGTAGTGTCGTTTGTATTGGACCCTCGCAT
T2a	ATCAGAGTGGCTTCACATTCCTAAGTCTGAAACATTACAGCTTGCTACACGAGAAGAGCCGCCATAGTA
T2b	GACCGATGGATGAGTATCACCAGGCAGTTGACAGTGTAGCAAGCTGTAATAGATGCGAGGGTCCAATAC
T2c	GACCGATGGATGAGTCAACTGCCTGGTGATAAAACGACACTACGTGGGAATCTACTATGGCGGCTCTTC
T2d	GACCGATGGATGAGTTCAGACTTAGGAATGTGCTTCCCACGTAGTGTCGTTTGTATTGGACCCTCGCAT
CY5-ssDNA	Cy5-CTCATCCATCGGTC
smFISH probes(Human ACTB)
Name	Sequence
ACTB	CGATATCATCATCCATGGTGGATCCGATTGGAACCTT
	CACGATGGAGGGGAAGACGGGATCCGATTGGAACCTT
	ACATAGGAATCCTTCTGACCGATCCGATTGGAACCTT
	GGTACTTCAGGGTGAGGATGGATCCGATTGGAACCTT
	CAGATTTTCTCCATGTCGTCGATCCGATTGGAACCTT
	ACACGCAGCTCATTGTAGAAGATCCGATTGGAACCTT
	ATGATCTGGGTCATCTTCTCGATCCGATTGGAACCTT
	TGGGGTGTTGAAGGTCTCAAGATCCGATTGGAACCTT
	CCTGGATAGCAACGTACATGGATCCGATTGGAACCTT
	AGAGGCGTACAGGGATAGCAGATCCGATTGGAACCTT
	CATCACGATGCCAGTGGTACGATCCGATTGGAACCTT
	TCGTAGATGGGCACAGTGTGGATCCGATTGGAACCTT
	TCTTCATGAGGTAGTCAGTCGATCCGATTGGAACCTT
	TAATGTCACGCACGATTTCCGATCCGATTGGAACCTT
	ATCTCTTGCTCGAAGTCCAGGATCCGATTGGAACCTT
	CAGGGAGGAGCTGGAAGCAGGATCCGATTGGAACCTT
	TCATTGCCAATGGTGATGACGATCCGATTGGAACCTT
	GGAAGGAAGGCTGGAAGAGTGATCCGATTGGAACCTT
	GAAGGTAGTTTCGTGGATGCGATCCGATTGGAACCTT
	CGTCACACTTCATGATGGAGGATCCGATTGGAACCTT
	TACAGGTCTTTGCGGATGTCGATCCGATTGGAACCTT
	CAATGCCAGGGTACATGGTGGATCCGATTGGAACCTT
	CAGTGATCTCCTTCTGCATCGATCCGATTGGAACCTT
	ATCTTCATTGTGCTGGGTGCGATCCGATTGGAACCTT
	CTCAGGAGGAGCAATGATCTGATCCGATTGGAACCTT
	CGATCCACACGGAGTACTTGGATCCGATTGGAACCTT
	ATCTGCTGGAAGGTGGACAGGATCCGATTGGAACCTT
	CATACTCCTGCTTGCTGATCGATCCGATTGGAACCTT
	ATTTGCGGTGGACGATGGAGGATCCGATTGGAACCTT
	AAGTCATAGTCCGCCTAGAAGATCCGATTGGAACCTT
	GTCAAGAAAGGGTGTAACGCGATCCGATTGGAACCTT
	TGTTTTCTGCGCAAGTTAGGGATCCGATTGGAACCTT
	TAAAGCCATGCCAATCTCATGATCCGATTGGAACCTT
	TCCTGAGTCAAGCCAAAAAAGATCCGATTGGAACCTT
	CTTCACCGTTCCAGTTTTTAGATCCGATTGGAACCTT
	CACATTGTGAACTTTGGGGGGATCCGATTGGAACCTT
	ATGTGCAATCAAAGTCCTCGGATCCGATTGGAACCTT
	CCTGTAACAACGCATCTCATGATCCGATTGGAACCTT
	CTTTTAGGATGGCAAGGGACGATCCGATTGGAACCTT
	TCTCCTTAGAGAGAAGTGGGGATCCGATTGGAACCTT
	GTGGACTTGGGAGAGGACTGGATCCGATTGGAACCTT
	AAAGCAATGCTATCACCTCCGATCCGATTGGAACCTT
	ACGAAGGCTCATCATTCAAAGATCCGATTGGAACCTT
	CAAAAAAGGGGGAAGGGGGGGATCCGATTGGAACCTT
	TCATACATCTCAAGTTGGGGGATCCGATTGGAACCTT
	ACTCCCAGGGAGACCAAAAGGATCCGATTGGAACCTT
	GTCTCAAGTCAGTGTACAGGGATCCGATTGGAACCTT
	GGTGTGCACTTTTATTCAACGATCCGATTGGAACCTT
CY5-ssDNA	Cy5-AAGGTTCCAATCGGATC
HCR-FISH probes(Human ACTB)
Name	Sequence
ACTB-HCR	GCCAGACAGCACTGTGTTGGCGTACAGGTCTTTGCGAGGAGGGCAGCAAACGCGAATTCTCATCGTATACG
	ATGCCAATCTCATCTTGTTTTCTGCGCAAGTTAGGGAGGAGGGCAGCAAACGCGAATTCTCATCGTATACG
	CCTCCACCCACTCCCAGGGAGACCAAAAGCCTTCAGAGGAGGGCAGCAAACGCGAATTCTCATCGTATACG
H1	CGTATACGATGA GAATTCGCGTTTGCTGCCCTCCTC GCATACTTCTAC GAGGAGGGCAGCAAACGCGAATTC
H2	CY5-GAGGAGGGCAGCAAACGCGAATTC TCATCGTATACG GAATTCGCGTTTGCTGCCCTCCTC GTAGAAGTATGC

## Sheet: Figure2
TDDN probes(Human)
Name	Sequence
B2M	GATCCGATTGGAACCGTCCCAAGCGTTGCGAAATCTGTTATTTGTCATTCAAAGTACAGCGGGCC
	GATCCGATTGGAACCGTCCCAAGCGTTGCGCTTAAATATCCATAGATTTGGTGTCCAAGAAGGGG
	GATCCGATTGGAACCGTCCCAAGCGTTGCGAGGGAGACCAAGGGATGATTGTATATCTATTCCTT
MALAT1	GATCCGATTGGAACCGTCCCAAGCGTTGCGTGTTAAGTTTTCAGCAGTAGGGCTTCTCAAAACAC
	GATCCGATTGGAACCGTCCCAAGCGTTGCGTATAGTTCAAAGATATTGTGCTGTTACCTCCCACC
	GATCCGATTGGAACCGTCCCAAGCGTTGCGGAACTAGCACCTGCAGAGAAAAGGAGAAATACAGA
NEAT1	GATCCGATTGGAACCGTCCCAAGCGTTGCGGTTCTTACCATACAGAGCAACATACCAGTACTTTC
	GATCCGATTGGAACCGTCCCAAGCGTTGCGCAGTTTCAATTTCACAACAGCATACCCGAGACTAC
	GATCCGATTGGAACCGTCCCAAGCGTTGCGCACTCTAAATCCCAACGACAGTAATTGTTTGCATC
mTOR	GATCCGATTGGAACCGTCCCAAGCGTTGCGTATTCTGATACAACATGGTGTCTAGACATGGCTAC
	GATCCGATTGGAACCGTCCCAAGCGTTGCGTCTGCTCATAATTTCCAATATGTACCAGACCTTCC
	GATCCGATTGGAACCGTCCCAAGCGTTGCGAGCCCTTGCTCTAAACAGAGTATTTTGACCACTGA
TDDN probes(Mouse)
Name	Sequence
Satb2	GATCCGATTGGAACCGTCCCAAGCGTTGCGGGCGGGAAATTGTGCTTTGTCAAGAGGCACTACAA
	GATCCGATTGGAACCGTCCCAAGCGTTGCGATATGCATTGTAATTCGCAAAGATCTGGCAAGACC
	GATCCGATTGGAACCGTCCCAAGCGTTGCGCACAGATTCACTTAGAACCACTGCAAACTTGGCAG
Lmnb1	GATCCGATTGGAACCGTCCCAAGCGTTGCGCCGCCTGCCCGCTCCCCTCATGAGTCAACAATGTA
	GATCCGATTGGAACCGTCCCAAGCGTTGCGCAATCAACAGCTCTGTAGAACCTCCATCCAGAGTG
	GATCCGATTGGAACCGTCCCAAGCGTTGCGTCCCTCCCGCACAGCACCATTTTATAGAGAGCAGA
Slc17a7	GATCCGATTGGAACCGTCCCAAGCGTTGCGGGGCAGGGCAGGATTTACGTCACAGAGACAGACAC
	GATCCGATTGGAACCGTCCCAAGCGTTGCGCCCTTTCCTGGGATTCTGTAACTTCTCTCACACAC
	GATCCGATTGGAACCGTCCCAAGCGTTGCGATTTCTACGTTGAGAGAGGGGTGTCTATGAGGGGA
Slc17a6	GATCCGATTGGAACCGTCCCAAGCGTTGCGGCAGCAACAAAATGACAGTTCACATCTCTTTACTC
	GATCCGATTGGAACCGTCCCAAGCGTTGCGATGGTCACATGATAGTACTCTGAGACACAAAGCAG
	GATCCGATTGGAACCGTCCCAAGCGTTGCGAGGTCAGGAGTGGTTTGCATTTAGAAACAAACTTC
Gad1	GATCCGATTGGAACCGTCCCAAGCGTTGCGAACACAGGTGATGCCAATAAGCTTTAATCAGGAAG
	GATCCGATTGGAACCGTCCCAAGCGTTGCGCATTAATTATGTGTCTGTACAGGAGGACAACAGAC
	GATCCGATTGGAACCGTCCCAAGCGTTGCGGGATATGTCTGCTGGGAGAAGGAGAAGAATTTTGT
TDDN probes for PPIA mRNA multi-round imaging
PPIA	GATCCGATTGGAACCGTCCCAAGCGTTGCGTACACGGTTTTCCTCGGCGGTGGCGTCTGCAAAAC
	GATCCGATTGGAACCGTCCCAAGCGTTGCGGCTCGCCGTCGACGGCAATGTCGAAGAACACGGTG
	GATCCGATTGGAACCGTCCCAAGCGTTGCGAGCAGTCACTTCTTGGTATCCAGGCCCCTTACCTC
	GCTATCGTTCGTTCGAGGCCAGAGCATTCGTGTAATGAAAATGCTACTACCTCCAATCTGTTAAC
	GCTATCGTTCGTTCGAGGCCAGAGCATTCGGGAACAGCAAGCACTGCTGCACGATCAGGGGTAAA
	GCTATCGTTCGTTCGAGGCCAGAGCATTCGGAAAATTTTCTGCTGTCTTTGGGACCTTGTCTGCA
	CCCATGATCGTCCGATCTGGTCGGATTTGTCTGTGAAAGCAGGAACCCTTATAACCAAATCCTTT
	CCCATGATCGTCCGATCTGGTCGGATTTGTAGTGCCATTATGGCGTGTGAAGTCACCACCCTGAC
	CCCATGATCGTCCGATCTGGTCGGATTTGTGCTTTAGGATGAAGTTCTCATCTTCAAATTTCTCC
	AACGAGACGGTCAATCGCGCTGCATACTTGGAACCATTTGTGTTGGGTCCAGCATTTGCCATGGA
	AACGAGACGGTCAATCGCGCTGCATACTTGCACCACATGCTTGCCATCCAACCACTCAGTCTTGG
	AACGAGACGGTCAATCGCGCTGCATACTTGACCCAAAGCGCTCCATGGCCTCCACAATATTCATG
	AAGTTCAACGGGACCGTGGCCGATGTTTCGTCGAGTTGTCCACAGTCAGCAATGGTGATCTTCTT
	AAGTTCAACGGGACCGTGGCCGATGTTTCGCTGAGCTACAGAAGGAATGATCTGGTGGTTAAGAT
	AAGTTCAACGGGACCGTGGCCGATGTTTCGCGAGAGCACAAAGATTCTAGGATACTGCGAGCAAA
	TCTGTTTGACGCGCTGGACGGTGGATTCGTTCCAGCTAGGCATGGGAGGGAACAAGGAAAACATG
	TCTGTTTGACGCGCTGGACGGTGGATTCGTACGAGGACAATTGTTATTTAGTTTTTATTTCATAA
	TCTGTTTGACGCGCTGGACGGTGGATTCGTCAGAAGTAACCCATTACTGCTTAAAATAAAGCCTA
	GCAAGGGACGCTCGTTACGGGGATTTCGCGTGGAAAGTAAAAAAAATCTAAGTACTGTGTAGAAT
	GCAAGGGACGCTCGTTACGGGGATTTCGCGGTTGCTGCCTACATTTTCAATATTCCACTCAACAA
	GCAAGGGACGCTCGTTACGGGGATTTCGCGTCAGGTGGTCTTCTGCCTCAGGTAATACATTACAG
	TTAGTCGTCGCAACGCCAGGCAACTCATGCTTTTTGTAGAGACAGCGTCTCACTATGTTGCCCAG
	TTAGTCGTCGCAACGCCAGGCAACTCATGCGTCAGCCTCCAGATCAGCTAGGACTAGGCATGCAC
	TTAGTCGTCGCAACGCCAGGCAACTCATGCCAGGCTGTACAGTGGCATGATAATAGCTCACTCTA
	GTAAGCGCAACGGTGGACCGGAGACGACGGGCTCCTTGCTTTTCCTGCCTCTGCCTACCTTTGAG
	GTAAGCGCAACGGTGGACCGGAGACGACGGAGAACACCTCTAAATGCATGAACTCACTGCAGACT
	GTAAGCGCAACGGTGGACCGGAGACGACGGAAAAAAAAAAAAAAACCGCAACAGATGTCTCAATT
	AAATTGCGTGACGGACCTGGGCCATTGGCCCCAGGAGGCGGAGGCTGCAGTGAGCTGAGATCACG
	AAATTGCGTGACGGACCTGGGCCATTGGCCCACACGCCCATTATCCCAGCTACTCAGGAGGCTGA
	AAATTGCGTGACGGACCTGGGCCATTGGCCAAAATGATGAAACCCCATCTATACTAAAAATACAA
	GCAGATTCCGCTACGCTCCGATTCGATCAAGGGAGGCCAAGGCAGGCGCATCAGCTGAGGTCAAG
	GCAGATTCCGCTACGCTCCGATTCGATCAATGTTACAGAAAATGAGGTAGGGTGCGGTGGCTCAC
	GCAGATTCCGCTACGCTCCGATTCGATCAAGCCTAAAGCCCAATATGCTTCCCTCAAGAACATCA
	GTATCCGTTCCCGACAAGCGGATCCGCGCGTTTAGACTCTACATAGGAATTCCACCATAATTAAG
	GTATCCGTTCCCGACAAGCGGATCCGCGCGGTCTGCGCCTTAACCCTCTGCAGGGAGACTGACTG
	GTATCCGTTCCCGACAAGCGGATCCGCGCGCCAAAGCTAGGGAGAGGCTCTATATGCTACAAGCA
	CGGCCGAATTACATCCGTCGTAATCGAGGCACCAGATCTTATGGCTTAAATTGGTCAGGTTTGCA
	CGGCCGAATTACATCCGTCGTAATCGAGGCCTGTACATATAATTTCCTGAGAAACCAAGTCCTTA
	CGGCCGAATTACATCCGTCGTAATCGAGGCCAGAGAAGGGGTTTTCTCAGCTTAGATTGTCCTGA
	ATTGCCCTACTCGCAAGCGGGAATACGGGCAGGATAGGCAAACTTGATTGCTGGGTTAAGAACCC
	ATTGCCCTACTCGCAAGCGGGAATACGGGCCAGACAGTAAAACAAAAATTGCCCAACACACCAAA
	ATTGCCCTACTCGCAAGCGGGAATACGGGCACACACAAGACTGAGATGCACAAGTGGTGGTGGTG
	GGTCGATGCCCTAATCCACGTGCTTCCCGCCCACAAGTACATTAAGACATTGAATGGTATCACCC
	GGTCGATGCCCTAATCCACGTGCTTCCCGCTAATGAAAAGATGTTTGATGTTTATTTCCACCTTG
TDDN probes for two-round imaging
Name	Sequence
TGFB1	GATCCGATTGGAACCGTCCCAAGCGTTGCGCCTGGCCTGAACTACTATCTTTTATTGTCTTCTTC
TGFB1	GATCCGATTGGAACCGTCCCAAGCGTTGCGAAGTGTTTTGTAGAGATAGGGTCTCACTATGTTAC
TGFB1	GATCCGATTGGAACCGTCCCAAGCGTTGCGTCAAGTAATCCTCCCATCTCTGCCTCCCAAAAGTG
TGFB1	AACGAGACGGTCAATCGCGCTGCATACTTGGGATCAAGTGATCCTCCCACCTTAGCCTCCAGAGT
TGFB 1	AACGAGACGGTCAATCGCGCTGCATACTTGTAATGTAAGGCACTTCAACAGTGCCCAAGGTGCTC
TGFB1	AACGAGACGGTCAATCGCGCTGCATACTTGATGACACAGAGATCCGCAGTCCTCTCTCCATCTTT
TNF	GATCCGATTGGAACCGTCCCAAGCGTTGCGCTAAGCAAACTTTATTTCTCGCCACTGAATAGTAG
TNF	GATCCGATTGGAACCGTCCCAAGCGTTGCGTGACAGTTGGTCACCAAATCAGCATTGTTTAGACA
TNF	GATCCGATTGGAACCGTCCCAAGCGTTGCGGTTTTCACGGAAAACATGTCTGAGCCAAGGCAGCT
TNF	GGTCGATGCCCTAATCCACGTGCTTCCCGCGTGCAAACATAAATAGAGGGAGCTGGCTCCATGGG
TNF	GGTCGATGCCCTAATCCACGTGCTTCCCGCCAATTTCTAGGTGAGGTCTTCTCAAGTCCTGCAGC
TNF	GGTCGATGCCCTAATCCACGTGCTTCCCGCTTCTGGAGGCCCCAGTTTGAATTCTTAGTGGTTGC
CCL2	GATCCGATTGGAACCGTCCCAAGCGTTGCGATTAATGATTCTTGCAAAGACCCTCAAAACATCCC
CCL2	GATCCGATTGGAACCGTCCCAAGCGTTGCGGTCTGGGGAAAGCTAGGGGAAAATAAGTTAGCTGC
CCL2	GATCCGATTGGAACCGTCCCAAGCGTTGCGATGGAATCCTGAACCCACTTCTGCTTGGGGTCAGC
CCL2	AGTGAATTGCTGCGCATCGGCGTACGACTTTGCTGCTGGTGATTCTTCTATAGCTCGCGAGCCTC
CCL2	AGTGAATTGCTGCGCATCGGCGTACGACTTCAGGTGACTGGGGCATTGATTGCATCTGGCTGAGC
CCL2	AGTGAATTGCTGCGCATCGGCGTACGACTTGTTCAAGAGGAAAAGCAATTTCCCCAAGTCTCTGT
PTGS2	GCTATCGTTCGTTCGAGGCCAGAGCATTCGTCTTATGGCACATTCAGGCTAATGAGACAATATTC
PTGS2	GCTATCGTTCGTTCGAGGCCAGAGCATTCGCTGAACAAATTAACGAAGCATCCACAGATCCCTCA
PTGS2	GCTATCGTTCGTTCGAGGCCAGAGCATTCGTGGATTGTTTACATAATATTCAGAGAGGTAACCCC
PTGS2	AACGAGACGGTCAATCGCGCTGCATACTTGTAAATACACATTTGTCTGAGGCACTGAAACATTCG
PTGS2	AACGAGACGGTCAATCGCGCTGCATACTTGGCACATAGGCCTATCCTAAGGACAAACATTCAACC
PTGS2	AACGAGACGGTCAATCGCGCTGCATACTTGTTCCCAGGTTTTGTCAGCAGATCAATGTTAATAAC
CXCL8	GCTATCGTTCGTTCGAGGCCAGAGCATTCGATTATCATCTAAAATAGGACACTACTGGGAGTGAC
CXCL8	GCTATCGTTCGTTCGAGGCCAGAGCATTCGGAGTATAGGACACAAGCTTAAACCCAGAATTTCCT
CXCL8	GCTATCGTTCGTTCGAGGCCAGAGCATTCGGGTCTTTCTGGTCATGAGTACAACAAACTCACTAT
CXCL8	GGTCGATGCCCTAATCCACGTGCTTCCCGCAGGCTGACTTTGGATTATATGTCTCAGGATAAATG
CXCL8	GGTCGATGCCCTAATCCACGTGCTTCCCGCTCTGCACCCAGTTTTCCTTGGGGTCCAGACAGAGC
CXCL8	GGTCGATGCCCTAATCCACGTGCTTCCCGCGCGCAGTGTGGTCCACTCTCAATCACTCTCAGTTC
IL6	GCTATCGTTCGTTCGAGGCCAGAGCATTCGAGTGGACAGGTTTCTGACCAGAAGAAGGAATGCCC
IL6	GCTATCGTTCGTTCGAGGCCAGAGCATTCGCCTAACGCTCATACTTTTAGTTCTCCATAGAGAAC
IL6	GCTATCGTTCGTTCGAGGCCAGAGCATTCGAGTTAGCCATTTATTTGAGGTAAGCCTACACTTTC
IL6	AGTGAATTGCTGCGCATCGGCGTACGACTTTCAGGCTGGACTGCAGGAACTCCTTAAAGCTGCGC
IL6	AGTGAATTGCTGCGCATCGGCGTACGACTTCTGGCATTTGTGGTTGGGTCAGGGGTGGTTATTGC
IL6	AGTGAATTGCTGCGCATCGGCGTACGACTTCTCTGAAACAAAGGATATTCAAACTGCATAGCCAC
CXCL10	CCCATGATCGTCCGATCTGGTCGGATTTGTCCATTCAGCACATTTATCTTATGTAACATGCAGAG
CXCL10	CCCATGATCGTCCGATCTGGTCGGATTTGTTTCCTGTATGTGTTTGGAATTGTATGTAGGTAGCC
CXCL10	CCCATGATCGTCCGATCTGGTCGGATTTGTTTTGGGCCCCTTGGGAGGATGGCAGTGGAAGTCCA
CXCL10	AACGAGACGGTCAATCGCGCTGCATACTTGATGGGAAAGGTGAGGGAAATATTTGAAGCAGGGTC
CXCL10	AACGAGACGGTCAATCGCGCTGCATACTTGAGCACCTCAGTAGAGCTTACATTATAGTGCCAGGG
CXCL10	AACGAGACGGTCAATCGCGCTGCATACTTGGGTGACCATCATTGGTCACCTTTTAGTGTAACTGC
TNFAIP3	CCCATGATCGTCCGATCTGGTCGGATTTGTGAAATCCAACAAAGAATAGGTGGCTTTCTATTAGG
TNFAIP3	CCCATGATCGTCCGATCTGGTCGGATTTGTGAAAAACTTAGGGGGCTCTAAGGGGAAAGTGTGCC
TNFAIP3	CCCATGATCGTCCGATCTGGTCGGATTTGTTAAGTACAGACCCCCAAAATGGCAGCCTTTATCTC
TNFAIP3	GGTCGATGCCCTAATCCACGTGCTTCCCGCCAACCACAAAGCACACAGAGAAACTGTAAGCCAGC
TNFAIP3	GGTCGATGCCCTAATCCACGTGCTTCCCGCCCCAATACCAGGGTACCATGGGATGCAGGGGACTT
TNFAIP3	GGTCGATGCCCTAATCCACGTGCTTCCCGCCACATCTTTCCCTGTGACCATTGCCAGTCTCATCC
NF-KB	CCCATGATCGTCCGATCTGGTCGGATTTGTAATGGCACATCAAGTGACTCTCATTTTAAAATATC
NF-KB	CCCATGATCGTCCGATCTGGTCGGATTTGTAAAATGCAGAAAAGGGGGAAAATACCATTTTCAGC
NF-KB	CCCATGATCGTCCGATCTGGTCGGATTTGTGAATGCAAAATGATGCTGTGGTCAGAAGGAATGCC
NF-KB	AGTGAATTGCTGCGCATCGGCGTACGACTTACAGCAATGACAACAGAAAGCAGCTGTGATCCAGC
NF-KB	AGTGAATTGCTGCGCATCGGCGTACGACTTTGTTGTGATTGCTAGATACTATCTGTAAGTGAACC
NF-KB	AGTGAATTGCTGCGCATCGGCGTACGACTTGTCTCGAGTTAAATCGAGAATGATTCAGGCGGGCC
smFISH probes(Human HSP70)
Name	Sequence
HSP70	CTCATTAGCGATAGTCTCGAGATCCGATTGGAACCTT
	AAAGAAATGCAAGCCGGCGTGATCCGATTGGAACCTT
	AATTACCTGGCTTTTAGCTGGATCCGATTGGAACCTT
	TATGTCACCTTTATACCTGTGATCCGATTGGAACCTT
	TAAAATTTCGCTCTTCCTCCGATCCGATTGGAACCTT
	GGACAAAAGCATGGCAGTCAGATCCGATTGGAACCTT
	AAGAACACTTTCGGCTGTCTGATCCGATTGGAACCTT
	ACACAGTCAACTACAGGCTTGATCCGATTGGAACCTT
	AACTGCAGTGGTTTCATTCAGATCCGATTGGAACCTT
	CCAATGTCGTGTCAAATGCAGATCCGATTGGAACCTT
	CTCCACTCTAGCTAAGAGATGATCCGATTGGAACCTT
	GACAGCTTCATCAGCATTTAGATCCGATTGGAACCTT
	CTGACTTTGAAAGCAGGCGAGATCCGATTGGAACCTT
	CTGGAGAATTCCATCTCAGAGATCCGATTGGAACCTT
	TGGATAGGGCAAATCCTGAGGATCCGATTGGAACCTT
	ACTTTTGAACTGGAGCCATCGATCCGATTGGAACCTT
	CATTTTCCTCAGACTTGTGAGATCCGATTGGAACCTT
	ATCTTTTTATCCTTGGATCCGATCCGATTGGAACCTT
	CAGTACTGGTCTTCACTTTTGATCCGATTGGAACCTT
	GCCATAATAGCTGATTCTCGGATCCGATTGGAACCTT
	GTTTATCCTGCATGATCATCGATCCGATTGGAACCTT
	TCATACACATATTCCTCCACGATCCGATTGGAACCTT
	TTCAGTATCTTCCAGTTTCAGATCCGATTGGAACCTT
	TAGCTTGTTATTCATCCACTGATCCGATTGGAACCTT
	AAACTCTGCTTGTTCTGCAGGATCCGATTGGAACCTT
	CTTGACAACTGGATCCATGGGATCCGATTGGAACCTT
	TCAGCTCCTTAATTTTAGCTGATCCGATTGGAACCTT
	TGCTCTGCATTTTTTTGTTCGATCCGATTGGAACCTT
	GAAGCTTCTTGTCTGAATCCGATCCGATTGGAACCTT
	TTCACTTGCGCTAGTTGATAGATCCGATTGGAACCTT
	TCCATACATTACCTATTTCCGATCCGATTGGAACCTT
	GCTATAGCTCAACTTTCCAAGATCCGATTGGAACCTT
	AAGTCTGCTGGATAGCTAGAGATCCGATTGGAACCTT
	TTTATAATGGGAGCCCTTTTGATCCGATTGGAACCTT
	GGTTTAAAGCCCTCAGTTAAGATCCGATTGGAACCTT
	ATACTTTCAGGAAGAGCCTCGATCCGATTGGAACCTT
	TGATGCTTGGGGTATTCATGGATCCGATTGGAACCTT
	ATCCAACAGTATATCTACCCGATCCGATTGGAACCTT
	ACCTGAATAAACAGGCCAGGGATCCGATTGGAACCTT
	GGCAGGTTCATGACAGATATGATCCGATTGGAACCTT
	TTTCAGACTCATCCAGTACAGATCCGATTGGAACCTT
	GCACCACACTTCTTTAACACGATCCGATTGGAACCTT
	GAGTTTCCAAAATGCCTCACGATCCGATTGGAACCTT
	AAAGCAGGTACCAACTCTGGGATCCGATTGGAACCTT
	ATTACCAACAAGCCCTGTAAGATCCGATTGGAACCTT
	AATTGTTCTCCATTGCACTTGATCCGATTGGAACCTT
	ATGCATGCTTACACACCAACGATCCGATTGGAACCTT
	AGGATGTGCTAAGAACCTGGGATCCGATTGGAACCTT
CY5-ssDNA	Cy5-AAGGTTCCAATCGGATC
TDDN probes(Human HSP70)
HSP70	CCCATGATCGTCCGATCTGGTCGGATTTGTACTGAATGATTTTCTTAGTGTAAGAACGTGACCTG
	CCCATGATCGTCCGATCTGGTCGGATTTGTAGTTTGGATAACGCAACCTGGATAAATGCTTGTCT
	CCCATGATCGTCCGATCTGGTCGGATTTGTCTGGCCTCCATGAAAATCCAATTGGTCTTAAAGCC
smFISH probes(Human POLR2A)
Name	Sequence
POLR2A	AGTTGGGAGGAAAAAGCCGGGATCCGATTGGAACCTT
	TCACTACAAAAAGCCTGCGCGATCCGATTGGAACCTT
	AACTGGACTCTCTTGATGGTGATCCGATTGGAACCTT
	AGACATTCGCTTCAGTTCATGATCCGATTGGAACCTT
	TCGTCTCTGGGTATTTGATGGATCCGATTGGAACCTT
	CAGTTCAATGTGGCCAAAGTGATCCGATTGGAACCTT
	TTCATTGTCTTCACCAGGAAGATCCGATTGGAACCTT
	AGGTCGTAGACATGTGTGAGGATCCGATTGGAACCTT
	CTGAGAGTCCTCATTAACGTGATCCGATTGGAACCTT
	TTGATCTTCACGATGTCAGCGATCCGATTGGAACCTT
	TCTGTCAATGTTGAAGGGGGGATCCGATTGGAACCTT
	AGTCAATGCGATCACCATTGGATCCGATTGGAACCTT
	TGTACGGAGTTGTCACACTAGATCCGATTGGAACCTT
	GGAACATCAGGAGGTTCATCGATCCGATTGGAACCTT
	GAGGGAGAAGATTTGCTTGCGATCCGATTGGAACCTT
	AGAAGAGGCGAGTGATGTCAGATCCGATTGGAACCTT
	GATGAGGAGCCAGTTGTTAAGATCCGATTGGAACCTT
	TGGCCTTCTTAATAGTGTTCGATCCGATTGGAACCTT
	TCGATGACCTCTATTACGTCGATCCGATTGGAACCTT
	GCATCGTTAAGAATGCGGTTGATCCGATTGGAACCTT
	AGACAGGGATTTCTGAGCAGGATCCGATTGGAACCTT
	GACCTGGGAGATGTTAATCTGATCCGATTGGAACCTT
	TGAAGCCAAATGGAATCCGCGATCCGATTGGAACCTT
	AGGTAGGAGTTCTCCACAAAGATCCGATTGGAACCTT
	CTTGTTGGAAGGCTTAAGCGGATCCGATTGGAACCTT
	CAACTCGTTCTGGATGTGTGGATCCGATTGGAACCTT
	TTCTTGCTCAATTCCTTGACGATCCGATTGGAACCTT
	CAGGTGGATGTTGAAGAGCAGATCCGATTGGAACCTT
	GGAAATGTTGATGAGCTCCTGATCCGATTGGAACCTT
	TAAGCGAAGGAGTCTTTGGCGATCCGATTGGAACCTT
	ATCTTTTCAGCAATCTGCTCGATCCGATTGGAACCTT
	CATATCTGTCAGCATGTTGGGATCCGATTGGAACCTT
	CCGTGATGATGATCTTCTTCGATCCGATTGGAACCTT
	TCTCCACAATGTCATTGGACGATCCGATTGGAACCTT
	GGAGCCATCAAAGGAGATGAGATCCGATTGGAACCTT
	CACACAAGAGAGCCAAGTGTGATCCGATTGGAACCTT
	CATGATATTCTCAGAGACCCGATCCGATTGGAACCTT
	AATAAGAGGGACTCTGGGGTGATCCGATTGGAACCTT
	GACTATAGTTGGGACTGGTTGATCCGATTGGAACCTT
	GGTGAGTAACTTGGGGAAGTGATCCGATTGGAACCTT
	GAATAGCTGGGTGATGTTGGGATCCGATTGGAACCTT
	GGAAGGGGAGTAACTTGGTGGATCCGATTGGAACCTT
	TATAGGTTGGAGACTGTGGTGATCCGATTGGAACCTT
	GCTGGGACTGTAAGAAGGACGATCCGATTGGAACCTT
	GGTGGGTGAATATTTGGGACGATCCGATTGGAACCTT
	GGAGATGTTGGGGAGTATTTGATCCGATTGGAACCTT
	CTAGTAGGTGAGTACTTGGGGATCCGATTGGAACCTT
	AACGGGATCCAGAAGTTCACGATCCGATTGGAACCTT
CY5-ssDNA	Cy5-AAGGTTCCAATCGGATC
TDDN probes(Human POLR2A)
POLR2A	CCCATGATCGTCCGATCTGGTCGGATTTGTAGCTTTAGCTTTGTTCTTCCCGAGGATCAGCTGTA
	CCCATGATCGTCCGATCTGGTCGGATTTGTAACTACCCCTAAGTTAAAATACCCTTTACCCGCCC
	CCCATGATCGTCCGATCTGGTCGGATTTGTCTGGGCCAGTGAGTTCTAACAGCACAAGTGGAGAA
smFISH probes(Mouse Satb2)
Name	Sequence
Satb2	TGTGATTTTGAGGAAGTGCCGATCCGATTGGAACCTT
	TCAGTGTGAGTCATCTTTGTGATCCGATTGGAACCTT
	CCATCAGGTTCCTGAAAACAGATCCGATTGGAACCTT
	AGGACTTGAGGACTTCTTCAGATCCGATTGGAACCTT
	TGGAACTACAGAATCCACCTGATCCGATTGGAACCTT
	GGTCGCAATAAAACGCGCAGGATCCGATTGGAACCTT
	CTCGGTTGTCGTATTCAAGAGATCCGATTGGAACCTT
	ACCAGCTGGCTAAAAAGCACGATCCGATTGGAACCTT
	TAGCTTGATTATTCCTTGGGGATCCGATTGGAACCTT
	GCGTCACAACGTGATAGACAGATCCGATTGGAACCTT
	TCTGGTTCATTTCTTTGAGCGATCCGATTGGAACCTT
	ACTTGGTTGCTGACACATTGGATCCGATTGGAACCTT
	CACTCTTTCCACTTTTATCTGATCCGATTGGAACCTT
	CAGCTGGTTCATATTTGGTAGATCCGATTGGAACCTT
	GAGACTGTTCGTTGGTTTTGGATCCGATTGGAACCTT
	TAACGGCTATCTGTTGGTTTGATCCGATTGGAACCTT
	AAGAACTGCTGGTTGATGGCGATCCGATTGGAACCTT
	TATCAGGAGAGACTTCCACAGATCCGATTGGAACCTT
	ACTCATCTCTAACTTGCTGGGATCCGATTGGAACCTT
	TCTCTGACAATAATCCCTGTGATCCGATTGGAACCTT
	CATCCTGGTAAATGCGATCAGATCCGATTGGAACCTT
	CGTCATAAATGGCAGCTGTGGATCCGATTGGAACCTT
	TTTGGCAAACAGGGCTTGAGGATCCGATTGGAACCTT
	CCAACGAAGCAGTTCGCAAAGATCCGATTGGAACCTT
	GATTCAGGAAACGGCGGATGGATCCGATTGGAACCTT
	ACTGTGGTGATGTCGAGATTGATCCGATTGGAACCTT
	TGCGGAGTTCACATTATCTCGATCCGATTGGAACCTT
	TCTGAGCTTACTCAGTCTATGATCCGATTGGAACCTT
	CTTCCATAAGTTGGCAGGAAGATCCGATTGGAACCTT
	TCTAGTCCTTCGGATTGTAAGATCCGATTGGAACCTT
	ATTACCCATTAAAAGCTGCCGATCCGATTGGAACCTT
	CTCTGGAGGAATTGGTCTTAGATCCGATTGGAACCTT
	AAGTTTCCTCTGCACTGAACGATCCGATTGGAACCTT
	ACTCATTGAGACTGCGCTAAGATCCGATTGGAACCTT
	TTTGAAGCCACAAGCGAGTAGATCCGATTGGAACCTT
	TCTAACCGGGCAGAAACTTCGATCCGATTGGAACCTT
	TCTGGCTAAAGTGAAGGGGAGATCCGATTGGAACCTT
	TGGAGGTGCATGATTCCAAAGATCCGATTGGAACCTT
	TGACTCTGCTGAAATCGCTTGATCCGATTGGAACCTT
	TGGCATTAGTTCTGCTTTACGATCCGATTGGAACCTT
	TGTGGTAGATTGCAGCTTTAGATCCGATTGGAACCTT
	TGTCACTGGAACTGGAAGGTGATCCGATTGGAACCTT
	TGTATTGCAACGTGTCTTCTGATCCGATTGGAACCTT
	GCTCATGTCAAGGGTAACTGGATCCGATTGGAACCTT
	ACTCTCGGATTAAAGCTGCAGATCCGATTGGAACCTT
	GGAGATCAGGAAGCAGCAACGATCCGATTGGAACCTT
	TGTACAGAGTGACTTCAGCAGATCCGATTGGAACCTT
	ACCTGTAAGAGCTTGGCAAAGATCCGATTGGAACCTT
CY5-ssDNA	Cy5-AAGGTTCCAATCGGATC
TDDN probes(Mouse Satb2)
Satb2	CCCATGATCGTCCGATCTGGTCGGATTTGTGGCGGGAAATTGTGCTTTGTCAAGAGGCACTACAA
	CCCATGATCGTCCGATCTGGTCGGATTTGTTTGCGATATGCATTGTAATTCGCAAAGATCTGGCAAGACC
	CCCATGATCGTCCGATCTGGTCGGATTTGTTTGCGCACAGATTCACTTAGAACCACTGCAAACTTGGCAG

## Sheet: Figure3
Name	Sequence
HA	GATCCGATTGGAACCGTCCCAAGCGTTGCGTGTGTTCTAATGGATCTTTGCAGTGCAGAATATGC
HA	GATCCGATTGGAACCGTCCCAAGCGTTGCGATCTATCAGATTCTGGCGATCTACTCAACTGTCGC
HA	GATCCGATTGGAACCGTCCCAAGCGTTGCGCAGGGAAAAGGTAGATGGAGTGAAATTGGAATCAA
HA	AACGAGACGGTCAATCGCGCTGCATACTTGGGGACTTATGATTATCCCAAATATTCAGAAGAGTC
HA	AACGAGACGGTCAATCGCGCTGCATACTTGCCACAAGTGTGACAATGAATGCATGGAAAGTGTAA
HA	AACGAGACGGTCAATCGCGCTGCATACTTGGCCATTAACGGGATTACAAACAAGGTGAACTCTGT
NA	GATCCGATTGGAACCGTCCCAAGCGTTGCGTTCGGAGACAATGCAGAGGAGTACGACAATTAAAG
NA	GATCCGATTGGAACCGTCCCAAGCGTTGCGCGTGCCTTCCTTTGACATGAGTAATGAAGGATCTT
NA	GATCCGATTGGAACCGTCCCAAGCGTTGCGGAGTCTTCGAGCTCTCGGACGAAAAGGCAGCGAGC
NA	GGTCGATGCCCTAATCCACGTGCTTCCCGCGAAAGTGCAAGACCAGAAGATGTGTCTTTCCAGGG
NA	GGTCGATGCCCTAATCCACGTGCTTCCCGCGAGAACATCTGACATGAGGACCGAAATCATAAGGA
NA	GGTCGATGCCCTAATCCACGTGCTTCCCGCGAACAACCATTATGGCAGCATTCACTGGGAATACA
NS	GATCCGATTGGAACCGTCCCAAGCGTTGCGAATTCGGATGGCCATCAATTAGTGTCGAATAGTTT
NS	GATCCGATTGGAACCGTCCCAAGCGTTGCGGGGACTCTAGCATACTTACTGACAGCCAGACAGCG
NS	GATCCGATTGGAACCGTCCCAAGCGTTGCGATTGGGCAAGGAGACGTGGTGTTGGTAATGAAACG
NS	AGTGAATTGCTGCGCATCGGCGTACGACTTATTAAGCATCAATGAACTGAGCAACCTTGCGAAAG
NS	AGTGAATTGCTGCGCATCGGCGTACGACTTGCACTTTAACTGAAGACCCAGATGAAGGCACAGCT
NS	AGTGAATTGCTGCGCATCGGCGTACGACTTGCAGTTCTCCTCATTTACTGTGAATGTGAGGGGAT
PA	GCTATCGTTCGTTCGAGGCCAGAGCATTCGTGTGGCAGTGCTACTATTTGCTATCCATACTGTCC
PA	GCTATCGTTCGTTCGAGGCCAGAGCATTCGTCTTGGTTCAACTCCTTCCTTACACATGCATTGAG
PA	GCTATCGTTCGTTCGAGGCCAGAGCATTCGGGAGTGCCTAATTAATGATCCCTGGGTTTTGCTTA
PA	AACGAGACGGTCAATCGCGCTGCATACTTGTTAGGGACAACCTGGAACCTGGGACCTTTGATCTT
PA	AACGAGACGGTCAATCGCGCTGCATACTTGTCAGCTGAATCAAGAAAACTGCTTCTTATCGTTCA
PA	AACGAGACGGTCAATCGCGCTGCATACTTGATTCAACAGCTTGTATGCATCTCCACAACTAGAAG
PB2	GCTATCGTTCGTTCGAGGCCAGAGCATTCGTGAGTTGCCATTCACCATTGACAAGTAGTCTGTTC
PB2	GCTATCGTTCGTTCGAGGCCAGAGCATTCGTGAATAGTGATACTGTAGATTGGTCTTGGCCAGAC
PB2	GCTATCGTTCGTTCGAGGCCAGAGCATTCGCTTCTGGGTTGAATTAATCAGGGGACGACCTAAAG
PB2	GGTCGATGCCCTAATCCACGTGCTTCCCGCCGGAAGTTTCGTTCAACATCCTGAGCTAACAGGGC
PB2	GGTCGATGCCCTAATCCACGTGCTTCCCGCGGCAAGATGTTGTGGCAATGACTGATTGGTCAGGG
PB2	GGTCGATGCCCTAATCCACGTGCTTCCCGCAGGATACATCTGCAGTGGGGTTTTCGGTGACAACC
NP	GCTATCGTTCGTTCGAGGCCAGAGCATTCGAGTGCTGTGGATGCTGACGATGGTCATTTTGTCAG
NP	GCTATCGTTCGTTCGAGGCCAGAGCATTCGGCCAAAGTCTATGAGGGAAGAATATCGAAAGGAAC
NP	GCTATCGTTCGTTCGAGGCCAGAGCATTCGGATCTTGCACTTGACATTGTGGATTCTTGATCGTC
NP	AGTGAATTGCTGCGCATCGGCGTACGACTTGGGTGCAGATGCAACGGTTCAAGTGATCCTCTCGC
NP	AGTGAATTGCTGCGCATCGGCGTACGACTTGGTGCAAGCGATGAGAACCATTGGGACTCATCCTA
NP	AGTGAATTGCTGCGCATCGGCGTACGACTTGCCAGCACTACAGCTAAGGCTATGGAGCAAATGGC
PB1	CCCATGATCGTCCGATCTGGTCGGATTTGTGGAGCAAGAGATAAGAACTTTCTCATTTCAGCTTA
PB1	CCCATGATCGTCCGATCTGGTCGGATTTGTCACAAACTGAAGGTAACAGAGAATAGTTTTGAGCA
PB1	CCCATGATCGTCCGATCTGGTCGGATTTGTCGGGAACAATTAGGTCAGAAGTTTGAAGAAATAAG
PB1	AACGAGACGGTCAATCGCGCTGCATACTTGGGGAGACCTCCACTCACTCCAAAACAGAAACGAGA
PB1	AACGAGACGGTCAATCGCGCTGCATACTTGAACTCTACAGAGATTCGCTTGGAGAAGCAGTAATG
PB1	AACGAGACGGTCAATCGCGCTGCATACTTGCCGAAGAGGGAGCAATTGTTGGCGAAATTTCACCA
M	CCCATGATCGTCCGATCTGGTCGGATTTGTGAAGATCTGTTCCACCATTGAAGAGCTCAGACGGC
M	CCCATGATCGTCCGATCTGGTCGGATTTGTAATCTGGAAGGATAAAGAAAGAAGAGTTCACTGAG
M	CCCATGATCGTCCGATCTGGTCGGATTTGTATGGTTTCCAGAGCCCGAATTGATGCACGGATTGA
M	GGTCGATGCCCTAATCCACGTGCTTCCCGCATACAGAAGACCAGTCGGGATATCCAGTATGGTGG
M	GGTCGATGCCCTAATCCACGTGCTTCCCGCGAAGATGAACAAATGTACCAAAGGTGCTGCAATTT
M	GGTCGATGCCCTAATCCACGTGCTTCCCGCAAACTGTGGGAGCAAACCCGTTCCAAAGCTGGACT

## Sheet: Figure4
TDDN-FISH multi-round imaging readout sequence
Name	Sequence
R1-Cy5	GATCCGATTGGAACCGTCCCAAGCGTTGCG
R1-Cy3	GCTATCGTTCGTTCGAGGCCAGAGCATTCG
R1-FAM	CCCATGATCGTCCGATCTGGTCGGATTTGT
R2-Cy5	AACGAGACGGTCAATCGCGCTGCATACTTG
R2-Cy3	GGTCGATGCCCTAATCCACGTGCTTCCCGC
R2-FAM	AGTGAATTGCTGCGCATCGGCGTACGACTT
TDDN-FISH multi-round imaging target sequence
RefSeq ID	Sequence
NM_001083810.2	TGAAAACAGACAACCAGAAAGGAGTTTAGTTTGTG
NM_001083810.2	CAACCAGAAAGGAGTTTAGTTTGTGAGTTTCTGCA
NM_001083810.2	GGAGTTTAGTTTGTGAGTTTCTGCAGAGCCCAGAG
NM_001083810.2	TTGTGAGTTTCTGCAGAGCCCAGAGCTGGGATTGT
NM_001083810.2	CTGCAGAGCCCAGAGCTGGGATTGTTCCCTGTCAC
NM_001083810.2	CAGAGCTGGGATTGTTCCCTGTCACTCACATTCAG
NM_001083810.2	ATTGTTCCCTGTCACTCACATTCAGCTTGGCGTTC
NM_001083810.2	GTCACTCACATTCAGCTTGGCGTTCAATAGCAAAA
NM_001083810.2	TTCAGCTTGGCGTTCAATAGCAAAATAAAGCTCCA
NM_001083810.2	CGTTCAATAGCAAAATAAAGCTCCACGGTACCAGG
NM_001025245.1	GCAATTAGTACACCATCTTTGGTCTGTTACAATGT
NM_001025245.1	CACCATCTTTGGTCTGTTACAATGTTTAATGAGTG
NM_001025245.1	GTGCATACAAAAGCAGATGTACATTTATCTTAGGC
NM_001025245.1	TGAATTATAGTACAACCACCTAAGGGGATCGACAT
NM_001025245.1	TACAACCACCTAAGGGGATCGACATTAGATACAAA
NM_001025245.1	TAAGGGGATCGACATTAGATACAAACACAAGTTAC
NM_001025245.1	AACACAAGTTACAAACATTCCCACATTTACAGAGG
NM_001025245.1	ACAAACATTCCCACATTTACAGAGGGTGCGACGCC
NM_001025245.1	CCACATTTACAGAGGGTGCGACGCCCATCACATTC
NM_001025245.1	AGAGGGTGCGACGCCCATCACATTCCTATTCCAGT
NM_010814.2	TATTAATTAGCACCTAGCTTGTTTGTGTCTGGTAG
NM_010814.2	CACCTAGCTTGTTTGTGTCTGGTAGACCACCAAGT
NM_010814.2	CCACATTGGTTCTCAGAGAAATAAGGTAGGAGAAA
NM_010814.2	TCTCAGAGAAATAAGGTAGGAGAAAATGAGAGGCA
NM_010814.2	ATAAGGTAGGAGAAAATGAGAGGCAGGGGTATGAA
NM_010814.2	AGAAAATGAGAGGCAGGGGTATGAAGGGCACGAAG
NM_010814.2	CGAAGGTGTGGAACATAGGGGAGCAGACCCAGTTC
NM_010814.2	GAACATAGGGGAGCAGACCCAGTTCTCAGCCCTTG
NM_010814.2	GAGCAGACCCAGTTCTCAGCCCTTGCTTCTCAAGG
NM_010814.2	GCCCTTGCTTCTCAAGGTCCTCCCACCAGGCTGCC
NR_040646.1	GGAAATGCATTTATCTCAACTGCACAAAGACTCAG
NR_040646.1	TTATCTCAACTGCACAAAGACTCAGCTTGTGTAAC
NR_040646.1	TGCACAAAGACTCAGCTTGTGTAACACCCGTGGAT
NR_040646.1	CCGCAGCAGTTTGTAAACAAAGTAACTTGAACAGG
NR_040646.1	CATACACACAGGTGTAGCCTGAAAAGAAACATTCC
NR_040646.1	GGTGTAGCCTGAAAAGAAACATTCCTTCCTCCAGC
NR_040646.1	AGAAACATTCCTTCCTCCAGCAAATTGAAATACAG
NR_040646.1	TTTGCATTGCTCTAGGCCCCTCCTGCCACCATGCT
NR_040646.1	TCTAGGCCCCTCCTGCCACCATGCTTAAGAGGGAA
NR_040646.1	TCCTGCCACCATGCTTAAGAGGGAAAGATCAGTGC
NM_008078.2	CATACACAAGTTTATATTTGGTAGCATAGGTTGCC
NM_008078.2	CTGTCTTTAGTTAATGTAGTGGTGCTGGGGAAATG
NM_008078.2	TTAATGTAGTGGTGCTGGGGAAATGTTGACATTAT
NM_008078.2	GGTGCTGGGGAAATGTTGACATTATTCAGAAACAC
NM_008078.2	GTTGACATTATTCAGAAACACCATTTGGCAACAAG
NM_008078.2	TTCAGAAACACCATTTGGCAACAAGATCTTTGCAT
NM_008078.2	CCATTTGGCAACAAGATCTTTGCATACACAACTAA
NM_008078.2	CAGTGTTTGCATTTAGCACTTGAAAACAGAAAAGC
NM_008078.2	ATTTAGCACTTGAAAACAGAAAAGCACGTGCAAGA
NM_008078.2	TGAAAACAGAAAAGCACGTGCAAGATGATACCTGG
NM_001168403.1	GAACCAGACCAAACAGCAAACATGGCACAACCATA
NM_001168403.1	AAACAGCAAACATGGCACAACCATAAGTGAAACAT
NM_001168403.1	CATGGCACAACCATAAGTGAAACATACCTAAATCC
NM_001168403.1	TCCTCCTCCAGGAGTGTATTTTGTTTCTCAATTAC
NM_001168403.1	GTGTATTTTGTTTCTCAATTACAGTTTGTAGGGCG
NM_001168403.1	TTTCTCAATTACAGTTTGTAGGGCGTCACAGAAAC
NM_001168403.1	ACAGTTTGTAGGGCGTCACAGAAACTAATAGACTT
NM_001168403.1	GGGCGTCACAGAAACTAATAGACTTGGTGATGTTT
NM_001168403.1	GAAACTAATAGACTTGGTGATGTTTGCACGCCTGA
NM_001168403.1	GACTTGGTGATGTTTGCACGCCTGAAGATTCTAAG
NM_001163270.1	TGAAGGTCACAAACATATTATTGAAGCTGGTGTGC
NM_001163270.1	TATTATTGAAGCTGGTGTGCATTATTCAGAAGTGG
NM_001163270.1	GCTGGTGTGCATTATTCAGAAGTGGCAGTAGGACC
NM_001163270.1	ATTATTCAGAAGTGGCAGTAGGACCTGGGGATGGA
NM_001163270.1	AGTGGCAGTAGGACCTGGGGATGGACGGGCCTGCT
NM_001163270.1	GGACCTGGGGATGGACGGGCCTGCTGGGACAACCT
NM_001163270.1	ATGGACGGGCCTGCTGGGACAACCTTGTTTAGTGT
NM_001163270.1	CTGCTGGGACAACCTTGTTTAGTGTCCTGCCTTAG
NM_001163270.1	AACCTTGTTTAGTGTCCTGCCTTAGTGCTCTCAAT
NM_001163270.1	AGTGTCCTGCCTTAGTGCTCTCAATAAAACCAAGG
NM_001312900.2	GTAAAACACAGGTGATGCCAATAAGCTTTAATCAG
NM_001312900.2	GGTGATGCCAATAAGCTTTAATCAGGAAGGAAAAT
NM_001312900.2	AAACAGTCACATTAATTATGTGTCTGTACAGGAGG
NM_001312900.2	ATTAATTATGTGTCTGTACAGGAGGACAACAGACC
NM_001312900.2	TGTCTGTACAGGAGGACAACAGACCCAAGAGGATC
NM_001312900.2	GGAGGACAACAGACCCAAGAGGATCCTCAGGATAT
NM_001312900.2	AGACCCAAGAGGATCCTCAGGATATGTCTGCTGGG
NM_001312900.2	GGATCCTCAGGATATGTCTGCTGGGAGAAGGAGAA
NM_001312900.2	GATATGTCTGCTGGGAGAAGGAGAAGAATTTTGTT
NM_001312900.2	CTGGGAGAAGGAGAAGAATTTTGTTTCGAAAGGAT
NM_008078.2	CATACACAAGTTTATATTTGGTAGCATAGGTTGCC
NM_008078.2	CTGTCTTTAGTTAATGTAGTGGTGCTGGGGAAATG
NM_008078.2	TTAATGTAGTGGTGCTGGGGAAATGTTGACATTAT
NM_008078.2	GGTGCTGGGGAAATGTTGACATTATTCAGAAACAC
NM_008078.2	GTTGACATTATTCAGAAACACCATTTGGCAACAAG
NM_008078.2	TTCAGAAACACCATTTGGCAACAAGATCTTTGCAT
NM_008078.2	CCATTTGGCAACAAGATCTTTGCATACACAACTAA
NM_008078.2	CAGTGTTTGCATTTAGCACTTGAAAACAGAAAAGC
NM_008078.2	ATTTAGCACTTGAAAACAGAAAAGCACGTGCAAGA
NM_008078.2	TGAAAACAGAAAAGCACGTGCAAGATGATACCTGG
NM_008066.4	GAAGCACAGCCCCTTTTAGTAGGTCTGTAGGTCAT
NM_008066.4	CCCTTTTAGTAGGTCTGTAGGTCATAAATTTTCAG
NM_008066.4	ATATGTTTGCTTGGAGTCTGTGTCTGTTATATGAC
NM_008066.4	TATGCCAGAGTCCAAGACCCAATAGGAAATTCTGA
NM_008066.4	TCCAAGACCCAATAGGAAATTCTGAAAGACACAAT
NM_008066.4	AATAGGAAATTCTGAAAGACACAATTGGGACGTCT
NM_008066.4	TCTGAAAGACACAATTGGGACGTCTAACTTATCAT
NM_008066.4	CCTTGAAAAGTACTGCCATCAACATAACCCCAGCA
NM_008066.4	TACTGCCATCAACATAACCCCAGCACTTTGTTGAA
NM_008066.4	AACATAACCCCAGCACTTTGTTGAAGATACAAATG
NM_001429175.1	ATGTCATAATGTCATCATGTATGCTTCATCCTTGC
NM_001429175.1	GTCATCATGTATGCTTCATCCTTGCATCAGTTGAT
NM_001429175.1	ATGCTTCATCCTTGCATCAGTTGATGGGAATCCCA
NM_001429175.1	CTTGCATCAGTTGATGGGAATCCCAGGGAACATTT
NM_001429175.1	TTGATGGGAATCCCAGGGAACATTTAAGATTGCAA
NM_001429175.1	TCCCAGGGAACATTTAAGATTGCAAATTTCAACCC
NM_001429175.1	CCCTATAGTTCCAAAGGATTTTCTTCTATCTTGAC
NM_001429175.1	GAATTGTTTGGATAGTCATGGGTTTATCTGAATGC
NM_001429175.1	TAATTACACATTTGAAGTCCTGATTACACCCTAGG
NM_001429175.1	TTTGAAGTCCTGATTACACCCTAGGGATTTATTTG
NM_001359035.1	GAGACATGAGATTAAAAGGTTTTGCTAAACTCTGG
NM_001359035.1	ATTAAAAGGTTTTGCTAAACTCTGGAAAGCGAGAC
NM_001359035.1	TTTGCTAAACTCTGGAAAGCGAGACATGCAGCTGC
NM_001359035.1	TCTGGAAAGCGAGACATGCAGCTGCCATGAGCAAT
NM_001359035.1	GAGACATGCAGCTGCCATGAGCAATCTTGACTCAG
NM_001359035.1	GCTGCCATGAGCAATCTTGACTCAGTTTGGGTTTT
NM_001359035.1	GCAATCTTGACTCAGTTTGGGTTTTATTGCCACTT
NM_001359035.1	CTCAGTTTGGGTTTTATTGCCACTTCACTGCACTA
NM_001359035.1	TTCCTGGGAGTCAGCAGGAACTGTTCTTTATAAGA
NM_001359035.1	CTCAAGGAAGACTTAACTACTAGTACATGGTTTAG
NM_001310464.1	ATTTAAGCATGGGCTTTTAGCATGGTTCAGCCTAG
NM_001310464.1	GGGCTTTTAGCATGGTTCAGCCTAGAGTGCAGCCT
NM_001310464.1	CATGGTTCAGCCTAGAGTGCAGCCTTCTGTTTCAG
NM_001310464.1	CCTAGAGTGCAGCCTTCTGTTTCAGGACTAGTCAG
NM_001310464.1	AGCCTTCTGTTTCAGGACTAGTCAGAGGCTACAGG
NM_001310464.1	TTCAGGACTAGTCAGAGGCTACAGGGCCATCATAC
NM_001310464.1	GTCAGAGGCTACAGGGCCATCATACTTTGCTGGTG
NM_001310464.1	ACAGGGCCATCATACTTTGCTGGTGTTGGCTCCAC
NM_001310464.1	CATACTTTGCTGGTGTTGGCTCCACCTCATCAGAA
NM_001310464.1	TGGTGTTGGCTCCACCTCATCAGAAGGTATGACTA
NM_001025597.2	ATTAATATCTGGTCACACTTATTCACAGTGAGTGC
NM_001025597.2	GGTCACACTTATTCACAGTGAGTGCCATAGCACCA
NM_001025597.2	ATTCACAGTGAGTGCCATAGCACCAGATGCACATG
NM_001025597.2	AGTGCCATAGCACCAGATGCACATGAGCTTCCTGG
NM_001025597.2	CACCAGATGCACATGAGCTTCCTGGGTTTGGGTGG
NM_001025597.2	ACATGAGCTTCCTGGGTTTGGGTGGCTGTACATCT
NM_001025597.2	CCTGGGTTTGGGTGGCTGTACATCTCAAGTTTAAT
NM_001025597.2	GGTGGCTGTACATCTCAAGTTTAATTGTGGCTCAC
NM_001025597.2	TCATAGAAAGAACACGGATGTTCATTGTGGGAGAT
NM_001025597.2	AACACGGATGTTCATTGTGGGAGATCTGGATTTTA
NM_001425854.1	TCAAGCCAGATCAAGATTTATTATGCTAGTGTGTC
NM_001425854.1	TATTATGCTAGTGTGTCATATATCCACATCCGAAG
NM_001425854.1	GTGTGTCATATATCCACATCCGAAGAGCTGAGGAC
NM_001425854.1	TATCCACATCCGAAGAGCTGAGGACTCGGGGAGCC
NM_001425854.1	AGGACTCGGGGAGCCCTGAATGGAGGTGTGGGGAG
NM_001425854.1	AGTCCCTCAGAACAGAGCCTAAGCATTGTCAAGGA
NM_001425854.1	AACAGAGCCTAAGCATTGTCAAGGACTGAGGAGTT
NM_001425854.1	AAGCATTGTCAAGGACTGAGGAGTTGTGTGGGCTC
NM_001425854.1	AAGGACTGAGGAGTTGTGTGGGCTCAGGCTGCCAG
NM_001425854.1	GAGTTGTGTGGGCTCAGGCTGCCAGACCACTGTGT
NM_001111021.2	GGTGCTTGTCAAATTGTTTATTTGCCATTCACATG
NM_001111021.2	TTTGCCATTCACATGGGTTTGAATATTGGAGTTAC
NM_001111021.2	ACATGGGTTTGAATATTGGAGTTACAGAAAAGACC
NM_001111021.2	TGGAGTTACAGAAAAGACCATAGTACAAAGGAAAG
NM_001111021.2	AGACCATAGTACAAAGGAAAGAAAACATCAGTAGC
NM_001111021.2	ACAAAGGAAAGAAAACATCAGTAGCTTAGGGCTGC
NM_001111021.2	ACTGTGTGCAGTGAGCAGGTGCAGTGCCGTGAGTA
NM_001111021.2	AGTACCTGCTGGCCTGGGCTACTGAGAATCGTTCT
NM_001111021.2	GGCCTGGGCTACTGAGAATCGTTCTGGGACATTCT
NM_001111021.2	ACTGAGAATCGTTCTGGGACATTCTCTCTTATCTA
NM_001357007.1	AGAGGCAAAGAAGGTTGAACCATTATACCTAATAG
NM_001357007.1	CACTTTCTTATTGGTAGATGTGATGTGTGATTTGG
NM_001357007.1	GGTAGATGTGATGTGTGATTTGGTAATTGTAGTTG
NM_001357007.1	CTTATTAAGAAGTGTTCTGTTCATTCAAGCAGCAG
NM_001357007.1	AGTGTTCTGTTCATTCAAGCAGCAGGCATTTTCAA
NM_001357007.1	TCATTCAAGCAGCAGGCATTTTCAAAGCTAGTTAG
NM_001357007.1	AGCAGGCATTTTCAAAGCTAGTTAGCAGATAAGTA
NM_001357007.1	TCAAAGCTAGTTAGCAGATAAGTACCGATAATGAC
NM_001357007.1	TTAGCAGATAAGTACCGATAATGACACTCTACCCA
NM_001357007.1	AGTACCGATAATGACACTCTACCCAGTAAACTTAG
NM_001290755.1	ACTGAGAAGTTCTCTGGGCTTTTATTTCATTGAAC
NM_001290755.1	TCTCTGGGCTTTTATTTCATTGAACTCTGGTACAG
NM_001290755.1	ATTTCATTGAACTCTGGTACAGTTCAGTATCAGAG
NM_001290755.1	CTACTACTAAAACTACTAGTACTTCTTCAGGGCAG
NM_001290755.1	AACTACTAGTACTTCTTCAGGGCAGATGTGTGGCT
NM_001290755.1	ACTTCTTCAGGGCAGATGTGTGGCTCTTATCAATT
NM_001290755.1	GGCAGATGTGTGGCTCTTATCAATTGTATGCAGAT
NM_001290755.1	GGCTCTTATCAATTGTATGCAGATAAATCAAAGCC
NM_001290755.1	TTGTATGCAGATAAATCAAAGCCTTGTGTTGTCTC
NM_001290755.1	ATAAATCAAAGCCTTGTGTTGTCTCCTAGGCACAG
NM_001163815.1	TTGACCTCCACGTTATACTTAATGCTGATGGCGAA
NM_001163815.1	CGTTATACTTAATGCTGATGGCGAACTCCGCTGTA
NM_001163815.1	AATGCTGATGGCGAACTCCGCTGTATCTTTCACCC
NM_001163815.1	GCGAACTCCGCTGTATCTTTCACCCTCTGCCGCAC
NM_001163815.1	CTGTATCTTTCACCCTCTGCCGCACCAGATAGGTC
NM_001163815.1	GAAGAAAGGATGGTAGCTGGGCATAAAGCCAATAA
NM_001163815.1	TGGTAGCTGGGCATAAAGCCAATAATGAGCCAGTA
NM_001163815.1	GCCCTGACTTCCATCAGTGACAAACTGTGGACACT
NM_001163815.1	CCATCAGTGACAAACTGTGGACACTGGAAGTGTAG
NM_001163815.1	CAAACTGTGGACACTGGAAGTGTAGCCAAAACATA
NM_010050.4	TAAGAACAAGTTGTAAAAGCACACATACCACTCAG
NM_010050.4	TTGTAAAAGCACACATACCACTCAGCACCAATATT
NM_010050.4	ACACATACCACTCAGCACCAATATTATAACACTCT
NM_010050.4	AACACTCTTTCTACTAATAATCCCCAAAGCTTCTC
NM_010050.4	CTACTAATAATCCCCAAAGCTTCTCTCCTTCTCTG
NM_010050.4	TCCCCAAAGCTTCTCTCCTTCTCTGCGACCGAGAA
NM_010050.4	CCTTCTCTGCGACCGAGAAGCAGAGATGGACACAC
NM_010050.4	GACCGAGAAGCAGAGATGGACACACGTGTTCTCAG
NM_010050.4	CAGAGATGGACACACGTGTTCTCAGTCGCACTGGC
NM_010050.4	CACACGTGTTCTCAGTCGCACTGGCTCAGGACTCC
NM_001346538.1	CCAAGGTTTCAGGAAACTGTAGAAGACTACTTCCT
NM_001346538.1	AGGAAACTGTAGAAGACTACTTCCTTTAGGGCTAC
NM_001346538.1	GCACAGAGTGATGATAGGAATGATAGGACCCAGCC
NM_001346538.1	ATGATAGGAATGATAGGACCCAGCCATGTCATGAA
NM_001346538.1	AGGTTAGTCACCTCCTTCAGACCATGCTCAGTGGG
NM_001346538.1	CCTCCTTCAGACCATGCTCAGTGGGTGTGATCATG
NM_001346538.1	ACCATGCTCAGTGGGTGTGATCATGCCTAGGTGAC
NM_001346538.1	GTGGGTGTGATCATGCCTAGGTGACCCAAGAACCA
NM_001346538.1	GATGATATGTTCTGTAGAAGATATAGGTCTGAGTC
NM_001346538.1	TCTGTAGAAGATATAGGTCTGAGTCAGGACACGGG
NM_013805.4	AAGTGTTCAAACCATTTACTGAGCAAATTCTTGCC
NM_013805.4	CAGGAGGAAGGCAACCCCTCTAAGGCTCTGGTACC
NM_013805.4	AGTGCTGGAGTGAGACCAGGTCCAGGCTAAGTCCT
NM_013805.4	TGAGACCAGGTCCAGGCTAAGTCCTTTGGTTCAGT
NM_013805.4	TCCAGGCTAAGTCCTTTGGTTCAGTAGGTTCTTCT
NM_013805.4	GTCCTTTGGTTCAGTAGGTTCTTCTCCACTAACAA
NM_013805.4	TCAGTAGGTTCTTCTCCACTAACAAAGAAAATGCC
NM_013805.4	AACACGTCCCTCTGGCAGCCCCGGGGTTTCTCCAG
NM_013805.4	GCAGCCCCGGGGTTTCTCCAGCTGCCCTTTCAGGT
NM_013805.4	GGTTTCTCCAGCTGCCCTTTCAGGTTAGCAGGTGC
NM_001145799.1	GCAGGAAGACAGCACTTGCTTTTCTCTGCTCTCAC
NM_001145799.1	AGCACTTGCTTTTCTCTGCTCTCACCTGAAGTGCT
NM_001145799.1	TGTTTGCCAGGCCAAAGAACTCACATGATATGTAC
NM_001145799.1	CATCTAGAGACTGCCAAAACTAGTAGTTTTATTGC
NM_001145799.1	CTGCCAAAACTAGTAGTTTTATTGCATGAATGTGC
NM_001145799.1	GTAGTTTTATTGCATGAATGTGCCTCAGAGTTTAC
NM_001145799.1	ACATGAATTCAATGTTACACTACACAAAGCAGGTG
NM_001145799.1	CCATTTCTCCTCTATTCAGTGAGTTTCCATAGCAA
NM_001145799.1	AATGTTACACTACACAAAGCAGGTGCTGGAAGCTG
NM_001145799.1	TACACAAAGCAGGTGCTGGAAGCTGTGATGGGATG
NM_175228.4	GGCTTATAGTCTCTTCTCGGAGATGCAGGAGAGTA
NM_175228.4	CCTTGAGTTCCAATGGCTCAAAGCCCTGCCTTCAC
NM_175228.4	CAATGGCTCAAAGCCCTGCCTTCACCTTGCCCTCT
NM_175228.4	AAGCCCTGCCTTCACCTTGCCCTCTACCTACACTA
NM_175228.4	TTCACCTTGCCCTCTACCTACACTAGCCTCCCAAC
NM_175228.4	CCCAACATATGGGACTTTCTTACTTGCCCTATCTG
NM_175228.4	GGGACTTTCTTACTTGCCCTATCTGCGTGTGTTTC
NM_175228.4	TACTTGCCCTATCTGCGTGTGTTTCTGGAACATGT
NM_175228.4	ATCTGCGTGTGTTTCTGGAACATGTTTTGTTGGTC
NM_175228.4	GGAACATGTTTTGTTGGTCACAATTGTATTTCTGG
NM_028390.4	GCCATGCATTCAATATCTTTAAATTTCAAGGAGGC
NM_028390.4	CTTTAAATTTCAAGGAGGCATTGGGCTTTTAAAGG
NM_028390.4	CAAGGAGGCATTGGGCTTTTAAAGGTAACACGTAG
NM_028390.4	CAGTGATCTCAGAACAGAGTTGTAGAAAGTGTCAT
NM_028390.4	GTAGAAAGTGTCATAGATAAACATGAAAGGACCTC
NM_028390.4	TCATAGATAAACATGAAAGGACCTCAGACAGGAAC
NM_028390.4	ACATGAAAGGACCTCAGACAGGAACTCTGGGAAGC
NM_028390.4	ACCTCAGACAGGAACTCTGGGAAGCAAAGGAGTAG
NM_028390.4	GGAACTCTGGGAAGCAAAGGAGTAGCCCCAGCAGC
NM_028390.4	GAAGCAAAGGAGTAGCCCCAGCAGCTTGGTACAGG
NM_001346084.2	CCTGCACCCAGGTGCCTTCATCCTCACGCAGCCGA
NM_001346084.2	GGTGCCTTCATCCTCACGCAGCCGACCCAGCACAG
NM_001346084.2	TCCTCACGCAGCCGACCCAGCACAGTGGGCTCTCC
NM_001346084.2	CTCAGCTCTGGCCGCAGCTCTGGGCAGTTGTCCGG
NM_001346084.2	GCCGCAGCTCTGGGCAGTTGTCCGGCACCATACAA
NM_001346084.2	TGGGCAGTTGTCCGGCACCATACAACTGACCTCCA
NM_001346084.2	TGGCATTTGTCATTAGGACATTTATTTCATGTCCC
NM_001346084.2	TAGGACATTTATTTCATGTCCCTTTTGTACAGGTC
NM_001346084.2	ATTTCATGTCCCTTTTGTACAGGTCCTGGGGCCAG
NM_001346084.2	CCTTTTGTACAGGTCCTGGGGCCAGGTAAGGGACA
NM_001109753.1	TAATAAAACAAAAGCTCAGAAACCAGCATCAGGAG
NM_001109753.1	AAAGCTCAGAAACCAGCATCAGGAGATCCCACAAC
NM_001109753.1	AACCAGCATCAGGAGATCCCACAACACAGTTGAGA
NM_001109753.1	AGGAGATCCCACAACACAGTTGAGACTGCTGAAAG
NM_001109753.1	ACAACACAGTTGAGACTGCTGAAAGTATCGGCTCC
NM_001109753.1	TGAGACTGCTGAAAGTATCGGCTCCCAAACAAGCC
NM_001109753.1	GAAAGTATCGGCTCCCAAACAAGCCATCATAAAAT
NM_001109753.1	AATACATAATGAACTGTGAACAGTCTGACTCAGTG
NM_001109753.1	GAACTGTGAACAGTCTGACTCAGTGAGGGAACGGC
NM_001109753.1	CAGTCTGACTCAGTGAGGGAACGGCTCTCTTCTTT
NM_001358580.2	GGCGGGAAATTGTGCTTTGTCAAGAGGCACTACAA
NM_001358580.2	TGTGCTTTGTCAAGAGGCACTACAAGAGAAAGTTT
NM_001358580.2	AGACATATATGCATTGTAATTCGCAAAGATCTGGC
NM_001358580.2	GCATTGTAATTCGCAAAGATCTGGCAAGACCACAG
NM_001358580.2	TCGCAAAGATCTGGCAAGACCACAGGCTAAAATGC
NM_001358580.2	CTGGCAAGACCACAGGCTAAAATGCCCACAGATTC
NM_001358580.2	CACAGGCTAAAATGCCCACAGATTCACTTAGAACC
NM_001358580.2	AATGCCCACAGATTCACTTAGAACCACTGCAAACT
NM_001358580.2	GGTTGAAGTGTAAAAGATACCAAATGCGGATGCCA
NM_001358580.2	TAAAAGATACCAAATGCGGATGCCATCGATCGATG
NM_001164441.1	TTGCCCGAAGTTAAAAGAGAGAAATACATTCTTCC
NM_001164441.1	AAGTTATGTAACTCATCTACCCAGAATTGAAGCTG
NM_001164441.1	ACTCATCTACCCAGAATTGAAGCTGCGGGGAGGGG
NM_001164441.1	CCAGAATTGAAGCTGCGGGGAGGGGTCACACTTAG
NM_001164441.1	AGCTGCGGGGAGGGGTCACACTTAGTAGTGGGTCC
NM_001164441.1	AGGGGTCACACTTAGTAGTGGGTCCCAAGATAGCC
NM_001164441.1	CTTAGTAGTGGGTCCCAAGATAGCCCTGAGGTCTA
NM_001164441.1	GGTCCCAAGATAGCCCTGAGGTCTAAATAGGAAAA
NM_001164441.1	TAGCCCTGAGGTCTAAATAGGAAAATATCCTGTAT
NM_001164441.1	AGCAAAACTCTCATCTCAAAATAAAACACTCTGGG
NM_010895.3	TAATCGTCATTAAACTCAACAGAAACACGCAATGC
NM_010895.3	TAAACTCAACAGAAACACGCAATGCACTTCGGGTG
NM_010895.3	AGAAACACGCAATGCACTTCGGGTGTCCGACAGGA
NM_010895.3	AATGCACTTCGGGTGTCCGACAGGAGTTTCATCTT
NM_010895.3	GGGTGTCCGACAGGAGTTTCATCTTCGCTACAAGA
NM_010895.3	CAGGAGTTTCATCTTCGCTACAAGAGGAAGGTAAA
NM_010895.3	ATCTTCGCTACAAGAGGAAGGTAAAATTGCGTGTG
NM_010895.3	CAAGAGGAAGGTAAAATTGCGTGTGTGGGGTGTGT
NM_010895.3	GTAAAATTGCGTGTGTGGGGTGTGTCGCCTGTGGG
NM_010895.3	GCATCGTGTGTTTGGGTGCCTGGTTCCCTGCCTCC
NR_024325.1	CCGGAGGTGGATTCTGTAGTTCCAACACCAAGGTA
NR_024325.1	TTCTGTAGTTCCAACACCAAGGTAAGAAAGAAAAC
NR_024325.1	CAACCTTTCAGCTACCTTCAAGGGCTGATTTTACT
NR_024325.1	GCTACCTTCAAGGGCTGATTTTACTTGAGCCACTT
NR_024325.1	AGGGCTGATTTTACTTGAGCCACTTTGCTTTCACG
NR_024325.1	TTACTTGAGCCACTTTGCTTTCACGGGCTTGGAAT
NR_024325.1	CACTTTGCTTTCACGGGCTTGGAATTTTCTTTAGC
NR_024325.1	GCCCCTTTGGCTGGGCATGTTCGTGGGAGCACGGA
NR_024325.1	GGCTTCCTAAAACTGCGGTGGCTCTCTGGAGGATT
NR_024325.1	AACTGCGGTGGCTCTCTGGAGGATTACTACCCTGC
NM_001142701.1	TTTCAAGAAAATTGTGAGTTCATGTGGAAAGCTCC
NM_001142701.1	ATTGTGAGTTCATGTGGAAAGCTCCTTTACTGCTC
NM_001142701.1	CATGTGGAAAGCTCCTTTACTGCTCCTTGGGAGAG
NM_001142701.1	GCTCCTTTACTGCTCCTTGGGAGAGACCCACTGTG
NM_001142701.1	ACCCGTCTGTCCATGTCCAGCCTCCTGCAAGATTC
NM_001142701.1	AGCCAGAGCCACCTCCAGCTCCACACACAGAGGTC
NM_001142701.1	ACCTCCAGCTCCACACACAGAGGTCAGGGCTGTAC
NM_001142701.1	CCACACACAGAGGTCAGGGCTGTACCCGCTCAGAC
NM_001142701.1	AGGTCAGGGCTGTACCCGCTCAGACACATCCAGAC
NM_001142701.1	TGTACCCGCTCAGACACATCCAGACTGATGGGGAC
NM_001131020.1	AGCATAAAGCTTTATTCACTACAAGAGCAGCCGTC
NM_001131020.1	AGAGGGAACTAACTAACCCTCTGGGCTGAATCAGC
NM_001131020.1	AACTAACCCTCTGGGCTGAATCAGCACTGAAGTGA
NM_001131020.1	CTGGGCTGAATCAGCACTGAAGTGAAGCAATAGAA
NM_001131020.1	TCAGCACTGAAGTGAAGCAATAGAACTCTGGGGAC
NM_001131020.1	AGTGAAGCAATAGAACTCTGGGGACACATGAATCA
NM_001131020.1	TAGAACTCTGGGGACACATGAATCAAACACAGAGC
NM_001131020.1	GGGACACATGAATCAAACACAGAGCCTGCCCACAG
NM_001131020.1	CCTGCCCACAGGCACTGCAAGACCCAAGGGGACCA
NM_001131020.1	GGCACTGCAAGACCCAAGGGGACCACCTAGCGACA
NM_001277216.2	GAATGGGGAGAATGACACCATTTTATTGAGGGAAA
NM_001277216.2	TTGTAACAAATACAACTGTTTGTTCCCTAACCCTG
NM_001277216.2	ACAACTGTTTGTTCCCTAACCCTGAATAATTACAG
NM_001277216.2	TACAGTATATACAAATTCCATAAGGCACTGGTTCC
NM_001277216.2	ACAAATTCCATAAGGCACTGGTTCCCCGATAGAAC
NM_001277216.2	TAAGGCACTGGTTCCCCGATAGAACACAAATGAGT
NM_001277216.2	GTTCCCCGATAGAACACAAATGAGTCTTGTTTTGA
NM_001277216.2	CTTGTTTTGAAACAAACAGAAAAGAACTGCTCTCC
NM_001277216.2	CAAACAGAAAAGAACTGCTCTCCCTAAATATTACC
NM_001277216.2	ATCTATGGCATTAGTTTCTCTAACAGTCAGTTCTG
NM_053178.2	ACTAGTTTCCAAGAAGCCAGAATTAAGTCAGGCGA
NM_053178.2	AAGAAGCCAGAATTAAGTCAGGCGAGCTGTGACTG
NM_053178.2	AATTAAGTCAGGCGAGCTGTGACTGCTGTCTCTGC
NM_053178.2	GGCGAGCTGTGACTGCTGTCTCTGCAGCACACATT
NM_053178.2	GACTGCTGTCTCTGCAGCACACATTAGTAATGGGA
NM_053178.2	TCTGCAGCACACATTAGTAATGGGATTGCCATCCC
NM_053178.2	ACATTAGTAATGGGATTGCCATCCCTTTCCCTCTC
NM_053178.2	TGGGAGACCTGTGAACTAGAACCTTGTAGATCTGC
NM_053178.2	GTGAACTAGAACCTTGTAGATCTGCCTGGACCTGA
NM_053178.2	ACCTTGTAGATCTGCCTGGACCTGAAGCCAAAGTG
NM_001271353.1	TAAGGTCGACACGACCACAGGTATGTGATTCCATT
NM_001271353.1	ACGACCACAGGTATGTGATTCCATTTATAGGAAGA
NM_001271353.1	GTATGTGATTCCATTTATAGGAAGAGTCCAGAACA
NM_001271353.1	CCATTTATAGGAAGAGTCCAGAACAGGGAGATCCA
NM_001271353.1	GAAGAGTCCAGAACAGGGAGATCCATTGAGACAGA
NM_001271353.1	GAACAGGGAGATCCATTGAGACAGAAAGTGGGTGC
NM_001271353.1	ATCCATTGAGACAGAAAGTGGGTGCTTGTCAGGGA
NM_001271353.1	ACAGAAAGTGGGTGCTTGTCAGGGAAGGAGTGGGA
NM_001271353.1	GGTGCTTGTCAGGGAAGGAGTGGGACGTGAGGAGT
NM_001271353.1	AGGGAAGGAGTGGGACGTGAGGAGTGGGCTAAGCA
NM_001355577.2	TAGGCATTTATTTTGACTTATGAATCCAGAGGGAC
NM_001355577.2	ATGACAGAAAGCACCAGGCATTGTGACTGAAGCAG
NM_001355577.2	CCAGGCATTGTGACTGAAGCAGAAAGCTGAGATTT
NM_001355577.2	TGACTGAAGCAGAAAGCTGAGATTTCACATCATTA
NM_001355577.2	AGAAAGCTGAGATTTCACATCATTACCCAAAACAC
NM_001355577.2	TCATTACCCAAAACACAAAGCAGAAACTATACTGG
NM_001355577.2	AAACACAAAGCAGAAACTATACTGGAAGTAGGGTG
NM_001355577.2	CAGAAACTATACTGGAAGTAGGGTGAAGCTTTGAA
NM_001355577.2	AGTAGGGTGAAGCTTTGAACCCTCCTACATATTAA
NM_001355577.2	AGCTTTGAACCCTCCTACATATTAAAGATGCGTGT
NR_045687.1	CAGCTGGAGCTTCTCTGGCTGCTCGCCCTGCTGTG
NR_045687.1	TTCTCTGGCTGCTCGCCCTGCTGTGGGGATAAGAT
NR_045687.1	GCTCGCCCTGCTGTGGGGATAAGATCCAGGGTTAC
NR_045687.1	CTGTGGGGATAAGATCCAGGGTTACCTCACTGCCC
NR_045687.1	AAGATCCAGGGTTACCTCACTGCCCTTGTGCTGCA
NR_045687.1	GTTACCTCACTGCCCTTGTGCTGCAGATAGGATGG
NR_045687.1	TGCCCTTGTGCTGCAGATAGGATGGTTGTGCCTAG
NR_045687.1	CTGCAGATAGGATGGTTGTGCCTAGGCTGTTGACA
NR_045687.1	AGACACACGGCCCAACTGCACACACTGACTCTGAA
NR_045687.1	CCCAACTGCACACACTGACTCTGAACAAGATTGTC
NR_102277.1	AGATCATATCCATTGCCCTCCAGCAATTTCTCCCA
NR_102277.1	CATTGCCCTCCAGCAATTTCTCCCAGATCTATGCC
NR_102277.1	CAGCAATTTCTCCCAGATCTATGCCTCATTCCTTC
NR_102277.1	TCCCAGATCTATGCCTCATTCCTTCTCTGTCCAAC
NR_102277.1	ATGCCTCATTCCTTCTCTGTCCAACTTTATGTCCT
NR_102277.1	CCTTCTCTGTCCAACTTTATGTCCTTGGTTTTGTA
NR_102277.1	GGTTTTGTAAATTCATTACGTCCATTTATGCCTGG
NR_102277.1	ATTCATTACGTCCATTTATGCCTGGTCATATACCT
NR_102277.1	TCCATTTATGCCTGGTCATATACCTTGGTATGTGG
NR_102277.1	CCTGGTCATATACCTTGGTATGTGGCTTTCCACTG
NM_175032.4	ATGTTATCAATTCACAAAATAGTCCTGGAGCTTGC
NM_175032.4	TTCACAAAATAGTCCTGGAGCTTGCGTTATTCACG
NM_175032.4	AGTCCTGGAGCTTGCGTTATTCACGGAGGCTTCTG
NM_175032.4	CTTGCGTTATTCACGGAGGCTTCTGATAGAATGAA
NM_175032.4	AAAGTAGACACAGAAGCCAGTATATCATTATTGCC
NM_175032.4	CAGAAGCCAGTATATCATTATTGCCAAGGTACTCA
NM_175032.4	GTATGAACCACACACTTAGTTCCCAATTGTTTTAC
NM_175032.4	TGTTTTACTTCTGTCAGAGCTATTTCTCATCATGG
NM_175032.4	CTGTCAGAGCTATTTCTCATCATGGAGAAGTAGCA
NM_175032.4	TATTTCTCATCATGGAGAAGTAGCAACTTCTGCGA
NM_182993.2	TGGGGTGGGGCAGGGCAGGATTTACGTCACAGAGA
NM_182993.2	CAGGGCAGGATTTACGTCACAGAGACAGACACCAA
NM_182993.2	TTTACGTCACAGAGACAGACACCAAGACACGACCC
NM_182993.2	AGAGACAGACACCAAGACACGACCCTGCCCCAGGA
NM_182993.2	ACCAAGACACGACCCTGCCCCAGGAACAACCCTCT
NM_182993.2	GACCCTGCCCCAGGAACAACCCTCTCCTCCCAGCC
NM_182993.2	AGCCCCGCTCCCTTTCCTGGGATTCTGTAACTTCT
NM_182993.2	CCTTTCCTGGGATTCTGTAACTTCTCTCACACACC
NM_182993.2	ACCCAGATTTCTACGTTGAGAGAGGGGTGTCTATG
NM_182993.2	CTACGTTGAGAGAGGGGTGTCTATGAGGGGAAGCA
NM_001368955.1	CTCCAGCTTCCTTACTCTTTAGAGTCAAGAGTGTC
NM_001368955.1	CTTACTCTTTAGAGTCAAGAGTGTCATGTTCAGGT
NM_001368955.1	AGAGTCAAGAGTGTCATGTTCAGGTATTGTCACCA
NM_001368955.1	GTGTCATGTTCAGGTATTGTCACCATGGGATGACC
NM_001368955.1	CAGGTATTGTCACCATGGGATGACCCAGCTTCACA
NM_001368955.1	CACCATGGGATGACCCAGCTTCACAGAAAAGATGC
NM_001368955.1	TGACCCAGCTTCACAGAAAAGATGCCCAGCTTATT
NM_001368955.1	TCACAGAAAAGATGCCCAGCTTATTGTATGTGTCC
NM_001368955.1	TGACTGCTAAATATAGGGGAACATTAGTATTGCTG
NM_001368955.1	GGGGAACATTAGTATTGCTGTTGACTTAATAGAAG
NM_183168.2	TTTCTCTCTTATGCAAAAGTCTTGGCAAATGGATG
NM_183168.2	ATGCAAAAGTCTTGGCAAATGGATGTGAACGTGAG
NM_183168.2	CTTGGCAAATGGATGTGAACGTGAGCTTTCCGGGC
NM_183168.2	GGATGTGAACGTGAGCTTTCCGGGCTCTTGGACAG
NM_183168.2	GTGAGCTTTCCGGGCTCTTGGACAGGAGGGACCTT
NM_183168.2	AGGGACCTTGCCCTCACGTGACAGTGCACCAGCAG
NM_183168.2	CCCTCACGTGACAGTGCACCAGCAGTCCCCTCCAC
NM_183168.2	ACAGTGCACCAGCAGTCCCCTCCACCCTGTAAACA
NM_183168.2	AGCAGTCCCCTCCACCCTGTAAACACAAGAAAGGT
NM_183168.2	TGGAGAAGACCTTTGTTGGAATCTGCATTGCTATT
NM_001163616.1	GCCGTTCACAAACCAGATGTTTTAATTAAAACAGC
NM_001163616.1	AACAGCGCTAAAAGAAACAAATCAATTACCAGCTC
NM_001163616.1	AAAGAAACAAATCAATTACCAGCTCCAGTACACGA
NM_001163616.1	ATCAATTACCAGCTCCAGTACACGATGATTTATTC
NM_001163616.1	AGCTCCAGTACACGATGATTTATTCTATCTCACAC
NM_001163616.1	CACGATGATTTATTCTATCTCACACACGGACGATT
NM_001163616.1	TATTCTATCTCACACACGGACGATTGCTTATGAGT
NM_001163616.1	CACACACGGACGATTGCTTATGAGTACCATGTAAC
NM_001163616.1	CGATTGCTTATGAGTACCATGTAACTGCTCCAGGT
NM_001163616.1	TGAGTACCATGTAACTGCTCCAGGTGATCAGCTAA
NM_008132.2	TTAAAAGATTCAAGGCACAGAGCAAAGAACAATGG
NM_008132.2	AAACACAACAATTTGGAAACCACTACCACATGTGA
NM_008132.2	ATTTGGAAACCACTACCACATGTGAGCTGCTGTGA
NM_008132.2	CACTACCACATGTGAGCTGCTGTGAGTATTATACA
NM_008132.2	TGTGAGCTGCTGTGAGTATTATACAACATAGTTGG
NM_008132.2	GAGTATTATACAACATAGTTGGTATATCACACCCC
NM_008132.2	CAACATAGTTGGTATATCACACCCCATCTTGGTCT
NM_008132.2	GGTATATCACACCCCATCTTGGTCTCTCTTACTTC
NM_008132.2	ACCCCATCTTGGTCTCTCTTACTTCCCCGTCCTAC
NM_008132.2	GGTCTCTCTTACTTCCCCGTCCTACCACAGACAGA
NM_001012305.2	ATGAGTCATTTCAGGAAGCATCCCCACCAAAGATA
NM_001012305.2	TCAGGAAGCATCCCCACCAAAGATAAATATAAGAA
NM_001012305.2	TCTAACACTAAACATTATTGTGGCCAATCACAGTG
NM_001012305.2	TACCAAATTAGTGATTGGCATAGAGAACATGGAAG
NM_001012305.2	GTGATTGGCATAGAGAACATGGAAGATACGAGATA
NM_001012305.2	TAGAGAACATGGAAGATACGAGATATGAGCAGATA
NM_001012305.2	ACGAGATATGAGCAGATAATTACATTTTGGAAGCC
NM_001012305.2	CTGTTCATATACAGCTAAGAGCAAAAGAGAAAACC
NM_001012305.2	ACAGCTAAGAGCAAAAGAGAAAACCAGCCAAGGAC
NM_001012305.2	GCAAAAGAGAAAACCAGCCAAGGACCAATCCGACA
NM_001416312.1	CATTTGCTTCTGTGTATCTGGCCTTTCCTTGCTTT
NM_001416312.1	TGTGTATCTGGCCTTTCCTTGCTTTATAATCCAAC
NM_001416312.1	GCCTTTCCTTGCTTTATAATCCAACACAGTAGGGT
NM_001416312.1	GCTTTATAATCCAACACAGTAGGGTCAGGACCTGC
NM_001416312.1	ACCTGCCTCAGGTGCCCAGGCCACTGGATGAGCTG
NM_001416312.1	GGTCCAAATTTCTTCCAGAGTGGCAGTCCTGTGCA
NM_001416312.1	TCTTCCAGAGTGGCAGTCCTGTGCAGAGTGCCAGC
NM_001416312.1	GCCAGCTTCTGGCTGTCACCCCAGTATCCAAACAA
NM_001416312.1	GGCTGTCACCCCAGTATCCAAACAAACCCACATCC
NM_001416312.1	CCAGTATCCAAACAAACCCACATCCCAGGAGGCTC
NM_001289464.2	CGGATGCGAGACTCCGCTTTGGCTCGGCCCGACGT
NM_001289464.2	TGGCGCCCCGCTACTCGCCACCACCTCGCCTTTCA
NM_001289464.2	CTACTCGCCACCACCTCGCCTTTCACCTTTACATC
NM_001289464.2	TTGTAGGAATTAAAGGCAAATTTTGTGGGAAGTGG
NM_001289464.2	TAAAGGCAAATTTTGTGGGAAGTGGGATCAAGACT
NM_001289464.2	TTTTGTGGGAAGTGGGATCAAGACTTTTGGAAGAA
NM_001289464.2	AGTGGGATCAAGACTTTTGGAAGAAAAGACAAACA
NM_001289464.2	ACAGGAAAGAGTTATATCTGAAAAGCTCTTTTGGC
NM_001289464.2	GTTATATCTGAAAAGCTCTTTTGGCAGGTGTCGAG
NM_001289464.2	AAAAGCTCTTTTGGCAGGTGTCGAGATGACTGAAA
NM_001127725.2	CAAATGTAAAGCGTTTAATGCTTCTGTCAGATCTC
NM_001127725.2	GCGTTTAATGCTTCTGTCAGATCTCAAGATTAAGC
NM_001127725.2	CTTCTGTCAGATCTCAAGATTAAGCAGCACCTGTT
NM_001127725.2	ATCTCAAGATTAAGCAGCACCTGTTCTCCAGCTCA
NM_001127725.2	TAAGCAGCACCTGTTCTCCAGCTCAGTGAAAAGAA
NM_001127725.2	CTGTTCTCCAGCTCAGTGAAAAGAACAACGTGGTT
NM_001127725.2	GCTCAGTGAAAAGAACAACGTGGTTCTTCCCGAAT
NM_001127725.2	CAGAGTTAAGAGAAATGTCCGGGATTCCAGGGCAG
NM_001127725.2	AGAAATGTCCGGGATTCCAGGGCAGAAAAGCACTC
NM_001127725.2	GGGATTCCAGGGCAGAAAAGCACTCAATTCAAACG
NM_001100182.2	TTAAAGACACGTTTTCTGATAGGTGTAATAGGACG
NM_001100182.2	TGAGCTCATAAATGATATACTCAGAACCAACTTGG
NM_001100182.2	AATGATATACTCAGAACCAACTTGGGCGGCAGGGT
NM_001100182.2	GTGTGTGTGGTCAGTCCAGGAATTTGATTCAACTT
NM_001100182.2	TCAGTCCAGGAATTTGATTCAACTTCCTTACTCCA
NM_001100182.2	AATTTGATTCAACTTCCTTACTCCAGTTCCTCCCA
NM_001100182.2	AACTTCCTTACTCCAGTTCCTCCCATCTTTTCTTC
NM_001100182.2	CTCCAGTTCCTCCCATCTTTTCTTCATCACCTTCA
NM_001100182.2	TCCCATCTTTTCTTCATCACCTTCATCCTATCTCC
NM_001100182.2	TCTTCATCACCTTCATCCTATCTCCTCCTTTGTTG
NM_009717.2	AAATACCGTGTTTCCTCCTCTGAAAATGCTTGAAG
NM_009717.2	TTTCCTCCTCTGAAAATGCTTGAAGAGGAATAGTT
NM_009717.2	AACAGAAAATTGCATAGCTTTTGATACCGTTGTGC
NM_009717.2	TGCATAGCTTTTGATACCGTTGTGCATCCCCAAAT
NM_009717.2	TTGATACCGTTGTGCATCCCCAAATGCACCTTTTA
NM_009717.2	TGTGCATCCCCAAATGCACCTTTTAATTTCATGGT
NM_009717.2	CTGTACAACTGAAATAGACATTGAAGTATGCTGTG
NM_009717.2	ATGCTGTGTGCATGTCTTTATTCAGCAACATCTTA
NM_009717.2	CATGTCTTTATTCAGCAACATCTTAGACACCTTGT
NM_009717.2	AGAGAGAGAATCACAGTGTGATACAGACAAGAGGG
NM_009322.4	TTTACTTGTTATACACAGACGATACAAACGAGCAG
NM_009322.4	ATACACAGACGATACAAACGAGCAGAAAACAAAAC
NM_009322.4	GATACAAACGAGCAGAAAACAAAACGATTCTCAGT
NM_009322.4	AGCAGAAAACAAAACGATTCTCAGTGGAGTGTGTA
NM_009322.4	CACAACATTTGATTTACAGGAGAGCCAAAGTATAC
NM_009322.4	GATTTACAGGAGAGCCAAAGTATACCCACGTTTAG
NM_009322.4	AGAGCCAAAGTATACCCACGTTTAGACCCTGAATT
NM_009322.4	TATACCCACGTTTAGACCCTGAATTCCTATTAGGA
NM_009322.4	ATCAGTCTTACTTGCAATAATGCTAGTGTTTTCCC
NM_009322.4	CTTGCAATAATGCTAGTGTTTTCCCAAGAAAGTCA
NM_001347323.1	GGGCTCTGTGAAAAGAAAGCCGTCGGTGGCCAAGG
NM_001347323.1	AAAAGAAAGCCGTCGGTGGCCAAGGCTGAAGTCGA
NM_001347323.1	CGTCGGTGGCCAAGGCTGAAGTCGAAACTTTAAAT
NM_001347323.1	CAAGGCTGAAGTCGAAACTTTAAATGCTCAGTGCT
NM_001347323.1	GTCGAAACTTTAAATGCTCAGTGCTCTCTACTCCT
NM_001347323.1	TAAATGCTCAGTGCTCTCTACTCCTCGCACCTGCC
NM_001347323.1	GTGCTCTCTACTCCTCGCACCTGCCGCCACTCTCA
NM_001347323.1	CTCCTCGCACCTGCCGCCACTCTCATCTGCTAGGT
NM_001347323.1	CTGCCGCCACTCTCATCTGCTAGGTCACCAAGCCC
NM_001347323.1	CCATTAGTGAGTTGAAGACCCATGACGGTGATCGG
NM_176940.5	TGTCATCACCATGGTGCTTACCTTAGTGAATGTGT
NM_176940.5	ATGGTGCTTACCTTAGTGAATGTGTGGAGTCAGAG
NM_176940.5	CCTTAGTGAATGTGTGGAGTCAGAGAGCAACTCTG
NM_176940.5	TGTGTGGAGTCAGAGAGCAACTCTGAAGTCGGCTC
NM_176940.5	CAGAGAGCAACTCTGAAGTCGGCTCTCTACTTCCA
NM_176940.5	CTCTGAAGTCGGCTCTCTACTTCCACTCTCTGAGT
NM_176940.5	GGCTCTCTACTTCCACTCTCTGAGTGCCAGGGATT
NM_176940.5	CAGCCCATCGGGACTGAGTAGCAAGTGCTGTTACC
NM_176940.5	GGACTGAGTAGCAAGTGCTGTTACCAACTGAGTCA
NM_176940.5	GCAAGTGCTGTTACCAACTGAGTCAGCTCATTGGC
NM_001424470.1	TTTTGGTTTACATGGTGGGCTTTATTGTCCCGGTC
NM_001424470.1	CATGGTGGGCTTTATTGTCCCGGTCTTTCCCACAA
NM_001424470.1	TTTATTGTCCCGGTCTTTCCCACAAGCCCCATTCT
NM_001424470.1	GCCACCCAGGCCTTCTACTTCATCAGCAGCTGACA
NM_001424470.1	CCTTCTACTTCATCAGCAGCTGACATGCTACTCAG
NM_001424470.1	CATCAGCAGCTGACATGCTACTCAGAACAAGCTGG
NM_001424470.1	TGACATGCTACTCAGAACAAGCTGGGAACAATATA
NM_001424470.1	CTCAGAACAAGCTGGGAACAATATAGTCGGTATGG
NM_001424470.1	GCTGGGAACAATATAGTCGGTATGGACACCATCAA
NM_001424470.1	ATATAGTCGGTATGGACACCATCAATTAGTCCTTC
NM_001363135.1	GTGAGTACAGTGTCTCAGTTTAATGGAGTAGTTAT
NM_001363135.1	TGTCTCAGTTTAATGGAGTAGTTATTCAGTCCTGC
NM_001363135.1	TAATGGAGTAGTTATTCAGTCCTGCTGACGTGTAT
NM_001363135.1	GTTATTCAGTCCTGCTGACGTGTATACATTCTAGT
NM_001363135.1	CCTGCTGACGTGTATACATTCTAGTGAGGTGGCCT
NM_001363135.1	TGTATACATTCTAGTGAGGTGGCCTCAAGCCCAAG
NM_001363135.1	CAGAATTGCCTAAGGCCTCTCCCCTGCACCCCTCC
NM_001363135.1	TAAGGCCTCTCCCCTGCACCCCTCCCTAGTCTGCC
NM_001363135.1	ATCTCATTTGCAAATCCTAGGGCAGAAATCCAGAG
NM_001363135.1	CAAATCCTAGGGCAGAAATCCAGAGGGTCTTGGTA
NM_133222.3	ATTGTCTTGTAGCTCTAGAAATGAGAGTTCCAAAC
NM_133222.3	AGCTCTAGAAATGAGAGTTCCAAACCAGGAGACCC
NM_133222.3	ATGAGAGTTCCAAACCAGGAGACCCACACTGAAAT
NM_133222.3	CAAACCAGGAGACCCACACTGAAATACATCAGCAG
NM_133222.3	ACTTCCCTCAGGGTAGTGAGAGTGCTCCAACTGAG
NM_133222.3	GGGTAGTGAGAGTGCTCCAACTGAGTGGAGGTCAG
NM_133222.3	AGTGCTCCAACTGAGTGGAGGTCAGCTACCCTCCC
NM_133222.3	CTGAGTGGAGGTCAGCTACCCTCCCTCCCCACAGG
NM_133222.3	TCAGCTACCCTCCCTCCCCACAGGGCCCTCCTGCT
NM_133222.3	AGCCACAGGCTCTGAAGAGGAGCGTACAGATATTT
NM_181547.3	AACTGTTTGAAGTTAATAACCCATGTACAGAGCAC
NM_181547.3	AGTTAATAACCCATGTACAGAGCACTGTGAAATGC
NM_181547.3	CCATGTACAGAGCACTGTGAAATGCAGGCAGGCCT
NM_181547.3	AGCACTGTGAAATGCAGGCAGGCCTCTACCACCCA
NM_181547.3	GCATCACATTGTTTACAGAATGTGCAAAGGCCATT
NM_181547.3	GTTTACAGAATGTGCAAAGGCCATTCTGTGTGTCC
NM_181547.3	TGTGCAAAGGCCATTCTGTGTGTCCATCCATTCTT
NM_181547.3	CCATTCTGTGTGTCCATCCATTCTTGTTTTATGCC
NM_181547.3	TTATGCCTGTGTAGCTGTGTTTCCAGCCTTTGGAG
NM_181547.3	GTAGCTGTGTTTCCAGCCTTTGGAGGTAGCTCCTC
NM_144853.4	CTGCTTTTCGTTGTTGGAATTTCCACGCAGACAAA
NM_144853.4	CAGACAAAGGGGCCTAGACGGTTTGCAGCACTTTT
NM_144853.4	GGCCTAGACGGTTTGCAGCACTTTTCTCTTCTCTT
NM_144853.4	ATTTGGGTTCATTTGGATAGGATAGTTTCCAAGTC
NM_144853.4	ATTTGGATAGGATAGTTTCCAAGTCTTGGGTTCCA
NM_144853.4	CTATGGTGATTATATAGATTCATGCTATGCCTCAG
NM_144853.4	CTCAAGGAGAGATAGTATGGACAGAAATGGTTCCG
NM_144853.4	GATAGTATGGACAGAAATGGTTCCGGTGCAGGCAA
NM_144853.4	ACAGAAATGGTTCCGGTGCAGGCAATATTTATAGA
NM_144853.4	TTCCGGTGCAGGCAATATTTATAGAATGTCAGAGG
NM_183160.3	TGGCCTTAAAGAGACTAACACAATTTATGCAAACC
NM_183160.3	GAGACTAACACAATTTATGCAAACCGAGTTGAACA
NM_183160.3	ATTTATGCAAACCGAGTTGAACATTTGCTTTAGCC
NM_183160.3	ACCGAGTTGAACATTTGCTTTAGCCAATGTACAAC
NM_183160.3	ACATTTGCTTTAGCCAATGTACAACTCCAGTTGTA
NM_183160.3	CCATCTATTCTGTGTGTGAATCTGGTTAGAAGTCC
NM_183160.3	TGTGTGTGAATCTGGTTAGAAGTCCAATAATGCGG
NM_183160.3	TCTGGTTAGAAGTCCAATAATGCGGGTCCATCGGA
NM_183160.3	GGTCCATCGGACCCAGAGGGGAAACTGCCCTGCAG
NM_183160.3	ACCCAGAGGGGAAACTGCCCTGCAGAGGGATGAAA

## Sheet: Figure5
TDDN-FISH multi-round imaging readout sequence
Name	Sequence
R1-Cy5	GATCCGATTGGAACCGTCCCAAGCGTTGCG
R1-Cy3	GCTATCGTTCGTTCGAGGCCAGAGCATTCG
R1-FAM	CCCATGATCGTCCGATCTGGTCGGATTTGT
R2-Cy5	AACGAGACGGTCAATCGCGCTGCATACTTG
R2-Cy3	GGTCGATGCCCTAATCCACGTGCTTCCCGC
R2-FAM	AGTGAATTGCTGCGCATCGGCGTACGACTT
TDDN-FISH multi-round imaging target sequence
Refseq ID	Sequence
NM_001165934.1	ATTGTTGTGCGTGGAAACAGAGAGAGGGATGGCAG
NM_001165934.1	AGAGAGGGATGGCAGGAGCATGAAATGAGGCAGCA
NM_001165934.1	TGAAATGAGGCAGCACATTATAACAGGAAGACACA
NM_001165934.1	AATGGAAGACAAGGCAGATGGTTCAGCGTCCCTAC
NM_001165934.1	GTTCAGCGTCCCTACTCATTCTTGCTCCATTAGAA
NM_001165934.1	CTTGCTCCATTAGAATCTAGCTGAGAAATCAAAGA
NM_001165934.1	CTGAGAAATCAAAGACCGGTGGCTGAGTTCAGAAT
NM_001165934.1	TCTTCTCCAAGAGCAAGTAAAGCTGGTCCCATAAA
NM_001165934.1	AGCTGGTCCCATAAAAGACAACTTAGGTGACCATG
NM_001165934.1	ACTTAGGTGACCATGTCATTTCTTTAGCTAGTCAT
NR_033537.1	GCCAACTAGTCATCAAATCTCATCAAGAATTGTAG
NR_033537.1	CTAGTCTTTATTTTCACTCATGTATGTTTCCCACC
NR_033537.1	CATCAACTCATTTTGCAAACTTGGTTAGTTGACAG
NR_033537.1	AGCATATTAAAGATGCTGTGATCACTACACTTGGG
NR_033537.1	ATGCTTTCATATATAAGACCCCAAGTTCAACACAG
NR_033537.1	CCAAGTTCAACACAGTGATTTACTCTACAACTGTA
NR_033537.1	CAATTCCTCCTCTCACAGAAATATCTGACAAATGT
NR_033537.1	CCTGAACCTTGCTTGTATAATTTCTAAACATTCCC
NR_033537.1	CTAAACATTCCCTGGGGACATTTACACATGAGTAC
NR_033537.1	TTTACACATGAGTACAACTTCTGGCATTCTGAAGT
NM_001146299.1	GTACACTACAGTCTCCAGCTGGGCTACGTCACCAG
NM_001146299.1	GCTTGGGTTCCCACGCTTGCCTCAGCCAGTTTGTG
NM_001146299.1	CCAGTTTGTGGCCAGTTTTAAGCTTCCGTTTCCTT
NM_001146299.1	AGCTTCCGTTTCCTTGGCTCTCTAATGGGAACAGT
NM_001146299.1	TCTAATGGGAACAGTCATAGTTGCCCTACACAGTT
NM_001146299.1	GCAGGAAGTGCATCAGAGGATGAGTGTGCTGTTCT
NM_001146299.1	CATTGCTGTGTCTGGCTAGCACGGAGGTAAACGCC
NM_001146299.1	ACGGAGGTAAACGCCGGACACATGTTGGTAGAATA
NM_001146299.1	CATGTTGGTAGAATAAAGGAACAGAAGGTGCTTGT
NM_001146299.1	AATCAACTTTTACTTAGAAATAGCAGCTCATCCCG
NR_033497.1	CCTTTACTCTCTGCTTCATTGCCTCTGTTTCCTTG
NR_033497.1	TTTCCTTGGCAACACTTTTCATTTTCCTCTTTGTC
NR_033497.1	TGGGAGTCTGCATCCCCTTCTCTTCAGCTTGCTTT
NR_033497.1	TCTTCAGCTTGCTTTCATTTCTCTTGTGCACACTC
NR_033497.1	CTCTTTCTCATTTCCTTCCACTGCATCTCCTACTG
NR_033497.1	CTGCATCTCCTACTGAGTCATGTATACCATCCCCA
NR_033497.1	AGACACACCCTTGCTTCCACCCTGGTCTCTGACTA
NR_033497.1	CCTGGTCTCTGACTATATGCCTGCAAAATCTATAT
NR_033497.1	GGCAAGATCCTCCGCGCCCAGCTAGAGTTCAACCA
NR_033497.1	GCTAGAGTTCAACCAGATCAAGGCAGAGATTGAAA
NM_010077.3	GACTCTTGTCAAGGTTTTATTGGTTTGGTGCATGT
NM_010077.3	TGGTTTGGTGCATGTATGGTGATGTTACAGAGTTG
NM_010077.3	CCTCACTCAGGGCCAGACCCAATGGTATCAGCAGC
NM_010077.3	CTCTAAGGCAGAGGCACTGGCAGAGAAGAGACTTG
NM_010077.3	CAGAGAAGAGACTTGGGGAGAGGGAAGATATCAAC
NM_010077.3	GCCCAAGAGCCCCAAGTTACCACCTCCAACTTCAG
NM_010077.3	CCAACTTCAGCTCCAACACTGGTCCAAGGCTCAAC
NM_010077.3	GGTCCAAGGCTCAACTTCCCAGGCTGTCCAGCATC
NM_010077.3	AGCATCTGCTGTGGGGAATGGCTATGTCCAATGTA
NM_010077.3	GCTATGTCCAATGTATGTCAAGAAGTGGCGGAGTG
NM_001358580.2	GGCGGGAAATTGTGCTTTGTCAAGAGGCACTACAA
NM_001358580.2	AGACATATATGCATTGTAATTCGCAAAGATCTGGC
NM_001358580.2	TCGCAAAGATCTGGCAAGACCACAGGCTAAAATGC
NM_001358580.2	CACAGGCTAAAATGCCCACAGATTCACTTAGAACC
NM_001358580.2	GGTTGAAGTGTAAAAGATACCAAATGCGGATGCCA
NM_001358580.2	CAAATGCGGATGCCATCGATCGATGAACCACCTGT
NM_001358580.2	TCGGTGTCTAGGATGTGTACAGAGTGACTTCAGCA
NM_001358580.2	AGAGTGACTTCAGCAACAGCGTCAGAAGACAATTT
NM_001358580.2	GTCAGAAGACAATTTGGAAAGAGTAACTCGGAGAT
NM_001358580.2	GAGTAACTCGGAGATCAGGAAGCAGCAACTGTGGA
NM_001127330.2	GCTTCTTTCAAATCTTGTCTGTCACACAGTCCTGT
NM_001127330.2	GTCACACAGTCCTGTCAGAACGTGACTTCTCAGCC
NM_001127330.2	CGTGACTTCTCAGCCCGCGTCCCCTCAACCGAGAC
NM_001127330.2	AGACCCCGTCAGGCTGTTGGTCTCACAGGCTCCTG
NM_001127330.2	ACAGGCTCCTGTCAGAGTGTGACTTCTCCTCAGCC
NM_001127330.2	CGTCCCCTCAGCCCGGTCACCTTGTCGTCACACTC
NM_001127330.2	TGTCAACCATGGTAATTTCAGTAAAGGGTAGTCTT
NM_001127330.2	TGTCCTGAATATCAGTGGTTCACCGCTTCTTTCAA
NM_001127330.2	TAATAGTGCAATCAATAGAAGGAACACGTTGTCAG
NM_001127330.2	GGAACACGTTGTCAGCGGGTGGGACTTTCCTGCTA
NM_001287206.1	TTTGACATGTATGAGTGAATTGCTTGCATGTGTAC
NM_001287206.1	TGCTTGCATGTGTACACGTAGTATTAGTGTGCTAG
NM_001287206.1	GTATTAGTGTGCTAGACAGCAGAGGTCAGGAAAGA
NM_001287206.1	GCCCCATAACACACAATTAGAGCATCAAATTCATT
NM_001287206.1	AGCATCAAATTCATTGAGACTCATACGGACTGCCA
NM_001287206.1	TCATACGGACTGCCAAAGCACAAAGAACAAAACCG
NM_001287206.1	AGAACAAAACCGTTCTACAGAGGCCACTAAGATGG
NM_001287206.1	CTGGTCTAACCCAGGGAGAGTAACCAGGAGGATAC
NM_001287206.1	GGCCTGAAAAGAGATCAGACATAACTGGAAAATAA
NM_001287206.1	AAAGCACACTTTTCCTTAAATGTCAGAACAAAGGG
NM_176846.3	TTCACAGTCTATTCCATATTCCATACTTTGGGAAC
NM_176846.3	CCATACTTTGGGAACAGATCTGAGGGAAAACATAA
NM_176846.3	GAGGGAAAACATAAAAGGAGTACTTGACAGTTTTG
NM_176846.3	CTTGACAGTTTTGACCAAGTGCTTATTGTGGCTTA
NM_176846.3	TTGTGGCTTACTGTTTCAGGATAGAATTATCAGTC
NM_176846.3	ATAGAATTATCAGTCACAAAGAGCCTTTAAGGAGC
NM_176846.3	GAGCCTTTAAGGAGCCTTTACAAACTTACAAAGTA
NM_176846.3	GATAGATATTCTACAGCTACTATACAGTGAACTCC
NM_176846.3	TATACAGTGAACTCCAAGCAACGAGGCCTGTTTGA
NM_176846.3	ACGAGGCCTGTTTGAACATAACAGCATTCAATACG
NM_001163154.1	GAAATACTTAATGCTAGCTGACGATTTACAGAGTC
NM_001163154.1	CGATTTACAGAGTCCATTTAAACACTACCTATTGC
NM_001163154.1	TTAATACCATCCCTCTTTTGATCCGTTAGAGTAAG
NM_001163154.1	ATCCGTTAGAGTAAGTCAGAGTCCAAATTTTCCTC
NM_001163154.1	GTCCAAATTTTCCTCTCTGATTGACTAGGACAAGA
NM_001163154.1	TGACTAGGACAAGAATATTAAAAGGATAGGGGAAG
NM_001163154.1	AAAGGATAGGGGAAGAACTATAGACAGAGAAAAGG
NM_001163154.1	AGACAGAGAAAAGGCTCCTGAATATGATTTACATG
NM_001163154.1	CTATTTTACCAAGAGCTCAATCTTGGGTGTCTATC
NM_001163154.1	TCTTGGGTGTCTATCCAATAAATACTTCGCTGGTT
NM_009717.2	AAATACCGTGTTTCCTCCTCTGAAAATGCTTGAAG
NM_009717.2	AACAGAAAATTGCATAGCTTTTGATACCGTTGTGC
NM_009717.2	TGCATCCCCAAATGCACCTTTTAATTTCATGGTTA
NM_009717.2	CTGTACAACTGAAATAGACATTGAAGTATGCTGTG
NM_009717.2	GCTGTGTGCATGTCTTTATTCAGCAACATCTTAGA
NM_009717.2	AGAGAGAGAATCACAGTGTGATACAGACAAGAGGG
NM_009717.2	ATACAGACAAGAGGGAAGGAAAGGAAGTTCTCATA
NM_009717.2	TGACATAGAAAATGGTCACAATCTTTGAGACACAC
NM_009717.2	ATCTTTGAGACACACTTCAGAAACTAGTAAACACC
NM_009717.2	CTAGTAAACACCTTAGATAGAGTTGTGCCAATTAC
NM_001190885.2	CTCATCCTCAATCTTGTCTCTCTGATACTGGTAAT
NM_001190885.2	TCTGATACTGGTAATACCACCAGGCGATGTCTTTA
NM_001190885.2	GATAACACACGGAAAACTAAGATACATGACATTGG
NM_001190885.2	GATACATGACATTGGACCCACGTAATCATTTTATG
NM_001190885.2	TGGTTATAAGATGGAACTACTTGATCAGTCTTTGG
NM_001190885.2	GGACTGGTCCTTTTCAGCTCTAGTTGTGCCATATG
NM_001190885.2	ATATTGGAGTCTTGGGAGGAGCAATCCTATTAGAA
NM_001190885.2	GCAATCCTATTAGAAAAGAGGTGCTGTCTGGAAGT
NM_001190885.2	GTGCTGTCTGGAAGTACCATTTGCACATGATCACA
NM_001190885.2	GCACATGATCACAGTATTTGAATTGCATGCTAATG
NM_022031.2	CAAGTGGATTTATTATAGTAGACAAGCTCACAGTG
NM_022031.2	GGAGTTACAGATGATTGTGGGTCCTCGTCCTCTGA
NM_022031.2	GTCCTCGTCCTCTGAAAGAGCATCAAGTTAGCTTA
NM_022031.2	CATCAAGTTAGCTTAGCTGCTGAGTTCTCAGTCCA
NM_022031.2	CGGAATTTACCGTCTTTCATTGTAGACTTTAGCCA
NM_022031.2	TGTAGACTTTAGCCAGATGTGATCCCAGAACTTAG
NM_022031.2	CTTAGGAGGTAGAGGGAGGCTGATGTGTGTGAATT
NM_022031.2	GAGTTTAGTTTGAATATTTGTTTTGTAGGGCCCAG
NM_022031.2	TAAGAAACCTTTGAGTGACTGGTTAGACATAAAGG
NM_022031.2	GGTTAGACATAAAGGGCAGCCTGTATTCTCCCGTG
NR_040646.1	GCATTTATCTCAACTGCACAAAGACTCAGCTTGTG
NR_040646.1	CCGCAGCAGTTTGTAAACAAAGTAACTTGAACAGG
NR_040646.1	AGGTGTAGCCTGAAAAGAAACATTCCTTCCTCCAG
NR_040646.1	CATTCCTTCCTCCAGCAAATTGAAATACAGAAGTT
NR_040646.1	AGGCCCCTCCTGCCACCATGCTTAAGAGGGAAAGA
NR_040646.1	GTCCAATTATACCCTGAAAAGGAACTATTATGGAC
NR_040646.1	GGAACTATTATGGACTGTACCTATATAAGGGGAAA
NR_040646.1	AGCTGAAGCTGCATAGATTCCTGACTGGAGCTATC
NR_040646.1	GGAAACACTGGCGCTGAATGTGTCAATCAATGGCA
NR_040646.1	CATCGAAGTCCTCATAGTTCTGCTTGCTCTGAATT
NR_152223.1	TAGTAAGTTCAACTTGTTGATGGATGCATGAAGAG
NR_152223.1	TGGATGCATGAAGAGGGCATGTAGTTATTTCCACT
NR_152223.1	ATTCTTGACTCTCCAATGTAACGTATATTCTCAGC
NR_152223.1	ACGTATATTCTCAGCTTAATCACTCTGGTGTCTGA
NR_152223.1	CACTCTGGTGTCTGAGGATAATTTGATTCCTAGGA
NR_152223.1	ATTTGATTCCTAGGAAATCCCCTATCACTGACTGA
NR_152223.1	TGTTTCATAAGTACTTCATTACAAGCCACCAAACC
NR_152223.1	AGCCACCAAACCTTTTCGGAGTTCCATGGCTAGCT
NR_152223.1	GTTCCATGGCTAGCTTCACTGTCCATCTCTCTATA
NR_152223.1	GTCCATCTCTCTATAGTGTTATATCCCAGATTCAT
NM_011079.3	CATCACACCAGCCCGAGGTCAATAAATTCTTATGT
NM_011079.3	CAGGAAGCACAATATAATTGTTGTTTGAGATAGGG
NM_011079.3	GACCTTGAACTCCTGCTTTCACTTCCTCAAATATC
NM_011079.3	AATATCCATAACTTTAGCTAGACAGTTATGAGCGC
NM_011079.3	GACAGTTATGAGCGCCTGTTCTTGCTGAGGAGGGG
NM_011079.3	CCACAAGGTGGGCTCAGCTATCTATACAACTCCAG
NM_011079.3	TCTATACAACTCCAGTTTCAGGGTTTCTGATGCCT
NM_011079.3	GCATGTGGGTTACATAAAATGCATGCAGCTAAAAC
NM_011079.3	CAAGAAAACTATAGACATCAACAAAGGTGCACAGT
NM_011079.3	GCCAGAAGGCTTATAGCTCCCAGAATACATGTGCT
NM_001177995.1	TCATTGTAGCATCGGAAAGATTACATTTGGTATCC
NM_001177995.1	TTACATTTGGTATCCAGTCAGTCCTATTCTACAGC
NM_001177995.1	GTCCTATTCTACAGCATTGACCTCAAAGCCAGGCC
NM_001177995.1	CCCTCCTGGCTTTTACCTCACAGAAACCTCTACAC
NM_001177995.1	CAGAAACCTCTACACAAGTACATTTGTCTTTGCCA
NM_001177995.1	CATTTGTCTTTGCCATAAGCCTCAGAATGAGATCT
NM_001177995.1	TCACATTTGACTATTCTCAAGCCGCGTCTTCTCGA
NM_001177995.1	GCCGCGTCTTCTCGATTCACGATTCTCTCACGGCG
NM_001177995.1	GATTCTCTCACGGCGATTTCCATAGTCACCAGGAA
NM_001177995.1	GGGCGTTTTGGGACTCCTGGCCCTGACTTAGACCT
NM_001081125.1	CAAATGCACCAAATTTACTGCCTGGATTCTCATTA
NM_001081125.1	CCTGGATTCTCATTAACTACTGTCAAGGGAAAAGC
NM_001081125.1	TTGGCTGGACCAAATTTGGATTCACCCACAGTCTA
NM_001081125.1	TTCACCCACAGTCTATTCAGGCAAGACGATGTCTA
NM_001081125.1	GCAAGACGATGTCTACACAAAATAGATACAGACAG
NM_001081125.1	AATAGATACAGACAGAATGGGAAGCTAGGGTCTAT
NM_001081125.1	GAAGCTAGGGTCTATGTCAGGCAATGAGTCCACAC
NM_001081125.1	GCAATGAGTCCACACCACAAGAGCCAGAGACCCAG
NM_001081125.1	GGCATGGCCCAGAGCTGTCATTTGGAGTTGGTCCT
NM_001081125.1	TTTGGAGTTGGTCCTGTCTCTGGGTTGTAAACAGA
NM_010350.2	TGGGTTGTAAAACGTTGCTTTAATGTCCCAATGTT
NM_010350.2	ATGTCCCAATGTTCCTATGAAAAGAAATTCCAACC
NM_010350.2	AAAGAAATTCCAACCAATTGGAGCAAAAGGTGAGT
NM_010350.2	GAGCAAAAGGTGAGTTGGCCCCACTCAACCTCCGT
NM_010350.2	CTCCGTTTCCAATTTTGTGTCCCCAACCCAAGGCC
NM_010350.2	CCCCAACCCAAGGCCACAGCAACCACAACTAGGAA
NM_010350.2	ACTCCCTGGGACTGCAAGACTTCACGTGATGAGCA
NM_010350.2	TTCACGTGATGAGCAAGATCCCAGCCCACACCAAG
NM_010350.2	CCAGCCCACACCAAGACCTAAGCTGCTAAGGTCAT
NM_010350.2	AGCTGCTAAGGTCATAAGCTGGCCATGGAAGATAT
NR_155293.1	ATGTTATTTGGGCATACTTACAGTGTGGTGATTTC
NR_155293.1	GATAAAATCAAGGTAACTGTTATTTCCAACCCCTG
NR_155293.1	CCAACCCCTGAAACAGTTATCATTTCTATATGATG
NR_155293.1	CATTTCTATATGATGGGAAACTTTGGACTCTTCTC
NR_155293.1	CTTTGGACTCTTCTCTTCTGGTTCCTTATACAATA
NR_155293.1	ATGATGTTCATTCATCCATCCTGTAGTATTCTTCC
NR_155293.1	CTGTAGTATTCTTCCCGTGCAAATCTCTTTTGTAC
NR_155293.1	AAATCTCTTTTGTACCCATTACCCGCTCCCTCCCC
NR_155293.1	CCCGCTCCCTCCCCTTGTGCCTCTAGTGGCCAATA
NR_155293.1	CTCTAGTGGCCAATATTCATCGTTTCTGCTTCCAC
NM_027001.1	ATTTATACTTTCAAGAGCTGAAGGTAGGGAACTAG
NM_027001.1	AAGGTAGGGAACTAGGTTATGCTGATGCAAATGTA
NM_027001.1	GCCAAGCTGCCTAGGCTTTAATGTAAGTGCAGTAC
NM_027001.1	TGTAAGTGCAGTACTTGAATACTGATATTAGGGAG
NM_027001.1	GGGAGTTGCTCCAAGTTTTAAAACATAAGGAATAG
NM_027001.1	ACATAAGGAATAGATTCATTTGATCCCTGTGTCTC
NM_027001.1	CTGTGTCTCAGGACAGCAGAAAGAAATGCTATGCT
NM_027001.1	AAGAAATGCTATGCTTCTTTCCTCAAGCTGGGAAC
NM_027001.1	AATTTGAGTTTCTTCACATCCTGGTCTCCTCTAGA
NM_027001.1	CTGGTCTCCTCTAGAGGTCGACTCATGAACTCCTG
NM_177642.3	CTGTCCTTTTAATGAAGTACAGATAGCCCGCAAGC
NM_177642.3	AGATAGCCCGCAAGCCCCATCCTTGATGCCCTCAC
NM_177642.3	CCTTGATGCCCTCACCCAGGTCCTCTGCCCTCTCT
NM_177642.3	TCCTCTGCCCTCTCTGAATTTCCATTCCTCTGGTC
NM_177642.3	TCCATTCCTCTGGTCACAGTGGGCTCAGCTTCCAC
NM_177642.3	CTCAGCTTCCACCCCATGCACCACCCTCTCTGGAG
NM_177642.3	CCACCCTCTCTGGAGCTTCGTTCAGAGGTGCAGAA
NM_177642.3	TTCAGAGGTGCAGAACACAGACACCCTTAGTAACA
NM_177642.3	CCCTTAGTAACAGGGTCACTCTGAGCCATCATTCA
NM_177642.3	CTGAGCCATCATTCAGCTTAAGACTACATCCTCCA
NM_022565.2	GCCGCAAACCCCATATTTTATTTCCAAAAGCCTTA
NM_022565.2	TTGCCAATGCGTGCATATATGTTTTCATTTGACAG
NM_022565.2	GACAGAAAACATCGATAGGAATTTATTCACAGTCC
NM_022565.2	ATTTATTCACAGTCCTCTCCTGATAATCACACGCG
NM_022565.2	TGATAATCACACGCGTATGAAAAGGATAGAGTTGC
NM_022565.2	AAAGGATAGAGTTGCTTGGTTTGCCTTTTCTACTT
NM_022565.2	TTGCCTTTTCTACTTAATGGTGACTCGGTGCCATG
NM_022565.2	TGACTCGGTGCCATGTTCTCCTCACGAGTGCTACC
NM_022565.2	GGTCGCGGTAGTAGCTGGAGAGGAAAGTTCTGGAC
NM_022565.2	AGGAAAGTTCTGGACTCTGAATCCATGGGCGGGTA
NM_182807.3	TTGTCAGTTTCCATCTAAATTCAGAGTTGTACTGG
NM_182807.3	CAGATTTTCCAAATTGTACTTGTGAAAGGAGTGTC
NM_182807.3	AAATGACATAGATTTCGCAATGAGAAGCATGATCC
NM_182807.3	TGAGAAGCATGATCCATAATTTCAAACCAACCTAG
NM_182807.3	TGTTTGACAGAGAAAGTCCAACATAACTGTTACTC
NM_182807.3	ACTGTTACTCCTTACATTTTGACTCTGTGTAGAAC
NM_182807.3	GACTCTGTGTAGAACTGATCCATAACAAAACCCAC
NM_182807.3	ACCCAGTTGGTTTTATGCAATTAAAAGTGAGTCAG
NM_182807.3	GCACTTTTAGCTGTTCTTCCCACCAAAGGTCCTAG
NM_182807.3	CACCAAAGGTCCTAGTTACTGTGCGACCCTTTGAG
NM_001013766.2	GATTTTCTGAAGGCATTAGATCAAAGAGAGAAGAC
NM_001013766.2	ATGACAACTGTGTCTGTCAAAACACAAACAGAAAG
NM_001013766.2	GCACTGACTGAAAGGAGATACTGACAATTGATATA
NM_001013766.2	TGAAAGACATCCAATAATAAGTCTTGCTTAGGGAG
NM_001013766.2	GTGTACTTGTATAATCTATAAACCAGCAGTTCTGC
NM_001013766.2	GCAAAAGTCTTTGCCAAAAGCTCCTGCGTGTGGGC
NM_001013766.2	CTCCTGCGTGTGGGCCAAAGCAGCATGTCCTAGAA
NM_001013766.2	CAGCATGTCCTAGAAGTCAAAACAGACACACATCA
NM_001013766.2	AACAGACACACATCAGATGGCGGTGGATAGGCGAG
NM_001013766.2	CGGTGGATAGGCGAGCAGCTGTGGGGTTTCCTGTC
NR_151511.1	ACTGTTTTCCAACACTGTAATGGACCTTAAAGAGA
NR_151511.1	ATAAGTAGTTCTGAGAAAACACATGCTTTCCTCTG
NR_151511.1	TTTCCTCTGGGCAGAGTTTCAGTAGGATATGGACA
NR_151511.1	AGTAGGATATGGACACTGAGGTTTATACAACCATG
NR_151511.1	GTTTATACAACCATGAGCTCATATGAAGGGGCCTG
NR_151511.1	ATATGAAGGGGCCTGGGATCTATGCATTGAGCTCC
NR_151511.1	TATGCATTGAGCTCCCTTTGGAAATTGCTACACTG
NR_151511.1	AAGTACACAAATGAATGGAGCATGATCTGCAGGTG
NR_151511.1	CATGATCTGCAGGTGTGGTTCTCTTGGAATTCTTT
NR_151511.1	TCTTTGGATTTCACTTTCATTGTAATTCCCTCTGG
NM_001014399.2	TGAAAGATACATACAGAGAAAAGTCTTTTCAGGGC
NM_001014399.2	AAGTCTTTTCAGGGCAAGCAATAATTTTCTTGGCT
NM_001014399.2	ATAATTTTCTTGGCTCCCTCCCACACATGAAGGAA
NM_001014399.2	ACAATAGCTTCTCACCATGCATTATCTTTTCATGC
NM_001014399.2	ATTATCTTTTCATGCTGACATCACACTCAGTCTCT
NM_001014399.2	TCACACTCAGTCTCTACATACAGCTTGAATAGAAC
NM_001014399.2	CTGCTTAAAGGAAGAGCTTGAGAAAGTATCTGTAG
NM_001014399.2	GAAGAGATTTGTGGAATTAATTCACCAACAACACG
NM_001014399.2	CAAATGATCTTTTAAAATATGACTAGGGAGCCAGC
NM_001014399.2	AGGGAGCCAGCTTCCCTAAAATGTTATTCTATTAA
NM_001166408.1	ACCAGAATACTTGTAATAAATACGCATCCTGACAC
NM_001166408.1	CGCTTTGTCAGGCGTCCTACAAAATGTCTCAAGTT
NM_001166408.1	ATGTCTCAAGTTTTAAACACTCTGCAGCATTTCTG
NM_001166408.1	TCTGCAGCATTTCTGTGTGGGGACACAAGGGGAGG
NM_001166408.1	GGACACAAGGGGAGGTGGCTTTGTCATTTCTTAAG
NM_001166408.1	TTGTCATTTCTTAAGTCCCGTGGCAAATCCTTTCA
NM_001166408.1	ACTGTAGTCAGACAACTTAAGAAAAGTATCACCAC
NM_001166408.1	GAAAAGTATCACCACCAACCTAAAGCCACTTTTGT
NM_001166408.1	AAGCCACTTTTGTTTTGCTGGTATTGATCATTACC
NM_001166408.1	GACAGATGAACAGACCCAATTCATGCTGGTATTGA
NM_011766.5	ATCAGAAGTAGAACATTATCTTTGTGATCACCAGG
NM_011766.5	TAAATTCATACTTGCAGCATTGAGTTTAGGGGTTC
NM_011766.5	TGAGTTTAGGGGTTCGATTTAGACTGTGCCTTTCA
NM_011766.5	GACTGTGCCTTTCAAAAGATAAAACTGGTGAATAC
NM_011766.5	AACTGGTGAATACTACTCCATTACTGACAATACTG
NM_011766.5	TTGAGACAGGGCTGCATCGGCGAAAGAAAATACAA
NM_011766.5	GCCATCTTCACTTAACATACATGTTTCTGTTTGAG
NM_011766.5	GTTTCTGTTTGAGAAAATGGACAGAAATATACGGC
NM_011766.5	ACAGAAATATACGGCTACATACGAATGCAAAGCCT
NM_011766.5	ACGAATGCAAAGCCTAGTGACTAAGAGACTGTATT
NM_172800.3	GCCAAATGCTTGGTGAAGAAGTTGTACGAGGGCCA
NM_172800.3	TGACAAGGCCACGAAGAGCCAGAGACAGCAGGCAG
NM_172800.3	GGCAAAGATCGCAAGCCCAGAGATCTAGCACAAGT
NM_172800.3	AGATCTAGCACAAGTGTGAGGGGTGAAGCCATCTG
NM_172800.3	GGGTGAAGCCATCTGCATCTCTAGAAGCTTTCAGA
NM_172800.3	CTAGAAGCTTTCAGATCCCTCAGCCCCACCTGCCT
NM_172800.3	CCCCAAGCCCCTCTGTCCTCGGCAGAAGTGAGACT
NM_172800.3	CTGGTCTCCAGCCCTCCACACTGCAAAGTGGACCC
NM_172800.3	CTGCAAAGTGGACCCCAAGGATGTGAAGCCATTGC
NM_172800.3	ACGTGTATCCAAGTCCGCCTGTGGGTTTCTTCTCC
NM_172702.3	CAGGTACTGGCATGTTTATTGAGTGAAGTCTTAGA
NM_172702.3	AGTCTTAGAGACTCATTAAGGCACATGGTCTAGGA
NM_172702.3	GCTGAGAAGCTCTGGGCCACTCTCTACTCTCATGC
NM_172702.3	TCTCTACTCTCATGCCCTCTTCTGGAGACCCTGAG
NM_172702.3	CCAAGGGTGGGTATGCATGATCATGGGCAAAGGAA
NM_172702.3	CAGGGCTTGGGTCAGAGCATAATGTCCCACAGACC
NM_172702.3	GGCACTGAGAATGGAGAATCCTGACTTGAGCGGGT
NM_172702.3	CTGACTTGAGCGGGTCCTGGAAGAGAGCAGATAGC
NM_172702.3	GGCTGACCCTTGTTGAGCCCCAAGGCACCAGGTAG
NM_172702.3	GCAGCAGGGCATTCTCAGCTGAAGTCTCTGTTGGG
NM_009215.1	TTACAGTCTTCAATTTCTAATGCAGGGTCAAGTTG
NM_009215.1	AGAGGGATCAGAGGTCTGGCTAGGACAACAATATT
NM_009215.1	ATTAAAGCTAACAGGATGTGAATGTCTTCCAGAAG
NM_009215.1	CAGAAGAAGTTCTTGCAGCCAGCTTTGCGTTCCCG
NM_009215.1	CAGGGCATCATTCTCTGTCTGGTTGGGCTCGGACA
NM_009215.1	GGTTGGGCTCGGACAGCAGCTCTGCCAAGAAGTAC
NM_009215.1	CGCCAGAGACTTCTGCAGAAACTGACGGAGTCTGG
NM_009215.1	GGCGCACTGGAGACGGCAGGACAGCATCTTCCTTG
NM_009215.1	GAGCGCGGTGGGTCAGTCTAGTCGCAGGTCCTCAG
NM_015734.2	GGGGTGTAAACAGTAAACTGCTTTATTGAGACACT
NM_015734.2	ATTGAGACACTGTTACAACGATTCCTTTGTTACAC
NM_015734.2	TTATAACACTCTTCCTGGGGAGAAGTTAAAATCTG
NM_015734.2	AGAAGTTAAAATCTGAGGCTTAGTTTAGACTGCTG
NM_015734.2	TAGTTTAGACTGCTGGGAAATATACAATGTACCGT
NM_015734.2	TATACAATGTACCGTTTGGCCTGGAATTTTAAAGG
NM_015734.2	CAGCCCTTCTGTTTACTTTGTGTGTATTTTCAGCA
NM_015734.2	TATATATATGTAGAGAGCGCACACACCAGAGAAAA
NM_015734.2	ACACACCAGAGAAAATGGAAACGGAAAATGATGCC
NM_015734.2	ATTGTAAAATATTGGAGCTAAAGTGGACTGAGGAG
NM_001290308.1	TCTATGTTCATAGTCTTGCAAACATTTCCAACTGC
NM_001290308.1	TGGCATAAATGTTAGTGTGTCAAAACAAAGACGTC
NM_001290308.1	CAAAACAAAGACGTCTAAAAGCGATATGGAACAGT
NM_001290308.1	GCGATATGGAACAGTATCCAGTTGATACAATAACT
NM_001290308.1	GTTGATACAATAACTTCGGCTACGAGGCTTAAGGT
NM_001290308.1	TACGAGGCTTAAGGTCTGTGGTTGTTAAAAGACTA
NM_001290308.1	GAGCATTCTGTGCCCTAAAGCGTAACAGAAGGAAG
NM_001290308.1	CGTAACAGAAGGAAGGAAAGAAGGGAGAACTGCTG
NM_001290308.1	AAGGGAGAACTGCTGCAGTGAGCTGGTGTTCCCCT
NM_001290308.1	GGTTTTAAGAGTGGAATGACTGGAAATGGGATGCA
NM_001083316.2	AAAACAAAACATGAACAGGGGTATCTGGAAGCCAT
NM_001083316.2	GTATCTGGAAGCCATCTTGTATTGGAAGACCCTTC
NM_001083316.2	ATTGGAAGACCCTTCCTATGGAGTAAGTCGCTCTC
NM_001083316.2	GAGTAAGTCGCTCTCACACACTTACCACACCACCA
NM_001083316.2	ATTTTGGACATTCAAAAGTGCAACAGTTAACGTGC
NM_001083316.2	CAACAGTTAACGTGCCTGTGGGGAATATCACAGTT
NM_001083316.2	GGCAGTGATACAGCTTGTCATACACATTTTGGCAG
NM_001083316.2	TACACATTTTGGCAGTATTCTCCAAGTCTACATAG
NM_001083316.2	GATGTATAACATCGTTTTATCTTACGTCCCTCTTC
NM_001083316.2	CTTACGTCCCTCTTCACAAATATAGGACCATTTTG
NM_139001.2	CCTGACGTTCCCTGTAGCGTAAGGGCTTTGGTCCC
NM_139001.2	GGGCTTTGGTCCCATCTCAACAAACAGCCCATCTG
NM_139001.2	ATCTGCCTGTACAGGTGAGAGTAGAGGACTTTGGG
NM_139001.2	GGGAATGCCCCAGGAGGTGGAAATTCAAGAGCTTG
NM_139001.2	AAATTCAAGAGCTTGTCCAGATTTGTCCATCCCCA
NM_139001.2	CTGCCCCAGGGGAGTGAAGCTGCCACGGATAGGAG
NM_139001.2	TGCCACGGATAGGAGCCCAGTGCACAAACTCAAAC
NM_139001.2	TGCACAAACTCAAACGACGCACAGCTGCTCGGAGC
NM_139001.2	CGAAGCACCATTCGCCACGGCTCAGTGGAGTCAAG
NM_139001.2	CTCAGTGGAGTCAAGTGTCTTCGTTTGCCTGCTCC
NM_173772.3	GAACCACTTTTATAGAAACTGAATGTAGCAGAACC
NM_173772.3	CACAATTTGACAAAACTCCCTCCCAAATCAGCACT
NM_173772.3	TCAGCACTTATGTTAAAATCAAAATATGCGCTCCG
NM_173772.3	AAAATATGCGCTCCGGATTATTTCCTGCTTCTCCA
NM_173772.3	TTTCCTGCTTCTCCACTACACCACTTACATCCAAA
NM_173772.3	CCACTTACATCCAAATGAGAGACCCAAGCTCTGAC
NM_173772.3	GACCCAAGCTCTGACCCAAGCACAGAATGAGGCAC
NM_173772.3	CACAGAATGAGGCACAGACCCCTTTGTGCTAGAAA
NM_173772.3	CCTTTGTGCTAGAAATAGAGCCTGCCGGTTGTACT
NM_173772.3	CCTGCCGGTTGTACTTGCTTATTTGATTTGGCGTG
NM_001330686.1	CGACATCCTGCAACTGTTTGAGCGGGCAGAGCAAG
NM_001330686.1	ATCACAGCAAAGTCAAAAGCAATTGATAGAGTGTC
NM_001330686.1	AATTGATAGAGTGTCATTGGAGTCCTTTGATCTAG
NM_001330686.1	AAAAGGCAGTTTCTGTATCTTTAAGATGGACGATC
NM_001330686.1	ATCTCCTTGTGGGAAAGGTGCAGAGATTGAACGAG
NM_001330686.1	CAGAGATTGAACGAGGTGGCCCACATGAGCACTCA
NM_001330686.1	CCACATGAGCACTCAGTACCAAGCAGGCAGGAGAT
NM_001330686.1	AAGCAGGCAGGAGATATCGGGGCGTTGTCCTTTGA
NM_001330686.1	CAGGCCTGGGTCCTCCCTACAGGTGGTGTCCGATT
NM_001330686.1	AGGTGGTGTCCGATTGGTACAGCCTTTATTGTTTC
NM_001081249.1	GCCCTAGTAAGTCAACACAGTGATTTTCTGTGCTC
NM_001081249.1	ACACATTAGGATGAATTACATTTACTGCTGAGACC
NM_001081249.1	TTTACTGCTGAGACCCAGGACCATGTCTAAGACAC
NM_001081249.1	CCATGTCTAAGACACTATGTATGCTTGTGAGCACA
NM_001081249.1	ATGCTTGTGAGCACAGTCATTCCCTCTAAGCTAAA
NM_001081249.1	TCCCTCTAAGCTAAAGTAGCATTCATGGGAAACAG
NM_001081249.1	ATTCATGGGAAACAGTCAACATAGGACCAACTCCA
NM_001081249.1	ATAGGACCAACTCCAGTCTGCTCTTCCTCTACTCT
NM_001081249.1	TAAAACATAAAGTCTGACCATACTTATGGGACACC
NM_001081249.1	TACTTATGGGACACCGCACGATGCTTCAATGCTTG
NR_045311.1	ATTTTCAAATGCTGCTTTTAGACACTGATTCAGCC
NR_045311.1	GACACTGATTCAGCCAGGATACATGTTAAAGTTTT
NR_045311.1	ACATGTTAAAGTTTTCTCCTGCTTTCTGTGTGTGA
NR_045311.1	CTGTGTGTGACCCAGGTTGGAGTATTTTCACTTCC
NR_045311.1	AGTATTTTCACTTCCTGGATGGCTTTGATGCTCCA
NR_045311.1	GGCTTTGATGCTCCAATTTTGTCTTCTTAGTGACT
NR_045311.1	GTCTTCTTAGTGACTCTGTAAGGATGCTGACGGCC
NR_045311.1	AGGATGCTGACGGCCATTTTCTGTGTACCTTCTTG
NR_045311.1	CTGTGTACCTTCTTGAGGCATCAAGGTTGGGAGAC
NR_045311.1	AGACCAAGCTGCTCTTTCAGCCACCTGTTCAGGAC
NM_029982.1	TTGTTCATGTACTTGCACAAATGTGAAATAACGCC
NM_029982.1	CGCCAAATGTCACATTTCTATGTAAACATCTTCTC
NM_029982.1	TGTAAACATCTTCTCTTCCCTCCAGTTGATATTTC
NM_029982.1	GATATTTCTGATAAACTGAGGTCTTTACAAGGAGG
NM_029982.1	CAAATTTCAGTATTCAAATTTCTCATACCCGCAGC
NM_029982.1	TGCTTCGTAGCAGGGAGATGACTCAGGCCATACTG
NM_029982.1	ACTCAGGCCATACTGATGAATTTCAGACAGCGGCA
NM_029982.1	TTTCAGACAGCGGCACAAAACAGGCTGCTTATCTC
NM_029982.1	CAGGCTGCTTATCTCTACTGTTGCTGTTTGGTAAA
NM_029982.1	TTGCTGTTTGGTAAATTCAGTGGAGTTGCGCTGCG
NM_020599.2	AGAGAAAGAACCTGTTTGCTCTGCCCTGGTCTCTC
NM_020599.2	CTGCCCTGGTCTCTCCGGGTAGCCTTTGTCCAGCA
NM_020599.2	AGCCTTTGTCCAGCAGTCAAAGAAGTCAAGACTAA
NM_020599.2	GAACGGTTTTATTTGCCTAATAAGAACTGAGAGTG
NM_020599.2	TAAGAACTGAGAGTGTTCGGGGAAGATGTCAAAGG
NM_020599.2	AAGTAAAACCATACAACAAAGCCTACAGCATCTAG
NM_020599.2	CCCCAGCACCAAGGATCACATCCAAGATGGGTGGA
NM_020599.2	TCCAAGATGGGTGGAGAGGAAGGGACATGACCTCC
NM_020599.2	AGCTCTTAGCTACTAGAGTATTCATCAGCAACTGT
NM_020599.2	GCAACTGTGCTAAGGTTGCTGGCCCCTCCCTGGAA
NM_001025245.1	CCATCTTTGGTCTGTTACAATGTTTAATGAGTGCA
NM_001025245.1	GTGCATACAAAAGCAGATGTACATTTATCTTAGGC
NM_001025245.1	TGAATTATAGTACAACCACCTAAGGGGATCGACAT
NM_001025245.1	TAAGGGGATCGACATTAGATACAAACACAAGTTAC
NM_001025245.1	AACACAAGTTACAAACATTCCCACATTTACAGAGG
NM_001025245.1	CCACATTTACAGAGGGTGCGACGCCCATCACATTC
NM_001025245.1	ACGCCCATCACATTCCTATTCCAGTGTCAGTGGAT
NM_001025245.1	GCAGAAAGGCAGAGTCAGAGACCAGGGACCCAGAA
NM_001025245.1	GGGACCCAGAACTGACCAAGTGAGGCTACTCTGAT
NM_001025245.1	TGAGGCTACTCTGATTCACACGAGAAATCTCAAAA
NM_010814.2	AGCACCTAGCTTGTTTGTGTCTGGTAGACCACCAA
NM_010814.2	CCACATTGGTTCTCAGAGAAATAAGGTAGGAGAAA
NM_010814.2	ATAAGGTAGGAGAAAATGAGAGGCAGGGGTATGAA
NM_010814.2	CGAAGGTGTGGAACATAGGGGAGCAGACCCAGTTC
NM_010814.2	CTTGCTTCTCAAGGTCCTCCCACCAGGCTGCCAAA
NM_010814.2	CACCAGGCTGCCAAAGCAAGATGGTATTTCTCTGG
NM_010814.2	TTTCTCTGGTCGGTATTCTTTTGAATTTTAGCTCC
NM_010814.2	CCAGGTTTTGGTTCAGGTGCTCATATTCATACCCT
NM_010814.2	TCATATTCATACCCTGGCTCACTTAGCTTTCCCCG
NM_010814.2	ACTTAGCTTTCCCCGATATTGTGGGCTCTTCTGTT
NR_102277.1	TTGCCCTCCAGCAATTTCTCCCAGATCTATGCCTC
NR_102277.1	CCAGATCTATGCCTCATTCCTTCTCTGTCCAACTT
NR_102277.1	GGTTTTGTAAATTCATTACGTCCATTTATGCCTGG
NR_102277.1	TCCATTTATGCCTGGTCATATACCTTGGTATGTGG
NR_102277.1	GTGGCTTTCCACTGGAGCGTAGTCAGCCTAGCAGG
NR_102277.1	AGTCAGCCTAGCAGGGGCCACACTCATGAAGAACA
NR_102277.1	CACTCATGAAGAACACTGTATCTCCCTCTCTCAGA
NR_102277.1	GAAGCTGTCACTTGCATTGTTCCTTGGAGGGGTGC
NR_102277.1	CCATGCTGGGATTATGTAAGGTTTATACATCCCAC
NR_102277.1	GTTTATACATCCCACTTCCTTTACCAACATCCATG
NR_040646.1	GCATTTATCTCAACTGCACAAAGACTCAGCTTGTG
NR_040646.1	CCGCAGCAGTTTGTAAACAAAGTAACTTGAACAGG
NR_040646.1	AGGTGTAGCCTGAAAAGAAACATTCCTTCCTCCAG
NR_040646.1	CATTCCTTCCTCCAGCAAATTGAAATACAGAAGTT
NR_040646.1	AGGCCCCTCCTGCCACCATGCTTAAGAGGGAAAGA
NR_040646.1	GTCCAATTATACCCTGAAAAGGAACTATTATGGAC
NR_040646.1	GGAACTATTATGGACTGTACCTATATAAGGGGAAA
NR_040646.1	AGCTGAAGCTGCATAGATTCCTGACTGGAGCTATC
NR_040646.1	GGAAACACTGGCGCTGAATGTGTCAATCAATGGCA
NR_040646.1	CATCGAAGTCCTCATAGTTCTGCTTGCTCTGAATT
NM_001289760.1	GAAAGCACTGTTAAACCATCTCAATGTACAAACAG
NM_001289760.1	TCAATGTACAAACAGAGCTAGTGGTACATCACAGA
NM_001289760.1	TTCCACTAGTGCTTACATGAGAACTCAGAAGCCGA
NM_001289760.1	GAACTCAGAAGCCGACACTTGAGTCTGTCAACCAC
NM_001289760.1	GAGTCTGTCAACCACTCATTCTCCCAGAGCTGTCA
NM_001289760.1	CTCCCAGAGCTGTCAGTCTGCATCATGGTGATTGA
NM_001289760.1	CCCAGGATCAGGCCTGAGTCAGCAAGGACACTGGG
NM_001289760.1	AGCAAGGACACTGGGCTACTAGAGTCCAGACGGCA
NM_001289760.1	AGAGTCCAGACGGCAGACTAACTTGCTGATTATCC
NM_001289760.1	ACTTGCTGATTATCCTGTGATATTTCTCCAATGGC
NM_033268.4	AGCCTATACTTCAGCCTTTATTGCATTCTGATAGG
NM_033268.4	TTGCATTCTGATAGGGTAGGGATTACAGAAAGAGC
NM_033268.4	GATTACAGAAAGAGCATTAGAGGTCGCTTTCCCCG
NM_033268.4	CATTCTCTTGATGCAGTACTGGGCCTGATCCGGAG
NM_033268.4	GATCCGGAGGCAGCTCTCGACGAAGCTCCTCTGCC
NM_033268.4	CGAAGCTCCTCTGCCAAGATGTAAGGCTTATCAGA
NM_033268.4	GCTTATCAGAAGCCAGAATCCGGAAGGAGGCGATG
NM_033268.4	TCTGCCGTGTCGGTGTCTGCGGTCTCTCTAGTCAT
NM_033268.4	GAAGTCAATGAAGGACTGGAAGGTGACCGTGCCTT
NM_033268.4	AGGTGACCGTGCCTTGTCCGTTGGGGTCAACCAAA
NM_001364563.1	ATTTTAAACCAGAACTTGCATAAAACGGTGGTGAG
NM_001364563.1	GCATTATATGCATCCTTGTCATAGGAGCTGCAGAC
NM_001364563.1	ATAGGAGCTGCAGACAAACCTGGACAGGACCTTTC
NM_001364563.1	GACCTTTCTTCCTTACCACCAGGTCCAGTGGCCAC
NM_001364563.1	AGGTCCAGTGGCCACAGAAATCAATCCTGTAACTT
NM_001364563.1	TCAATCCTGTAACTTCATTTGCATCTGCCCAGCCT
NM_001364563.1	GCATCTGCCCAGCCTTGTTGTGGCCCCATTCACAA
NM_001364563.1	TGGCCCCATTCACAAGTGTCTCTGAGAGGTTATTC
NM_001364563.1	TGTGATCAGTTAGATGGGTGCTAGGATGGATGGGA
NM_001364563.1	CTAGGATGGATGGGACCCTCACTGAACTTCTTTCA
NR_045477.1	GGAATGCCAACACAGCTGGGTTGGTTTATTTTCTT
NR_045477.1	TTGGTTTATTTTCTTGGCACCTGTTGGCACCAGGA
NR_045477.1	GGAAGGGCACACTTTTGCCGTCCCAGAGACTGAGG
NR_045477.1	CTCTTCCTCCTTGATCATGGTTGCTGTATGCCTGA
NR_045477.1	AGGAGGAGGCCTCTCCACATCAGGTGAGTTTCCTG
NR_045477.1	CCCTCTGGGGTGTGGTAGACTGATATCTGCAGAGC
NR_045477.1	TGATATCTGCAGAGCCAACCTAGGCCACCACAGGA
NR_045477.1	TAGGCCACCACAGGACATATTGGCATGTCAACTGC
NR_045477.1	TGGCATGTCAACTGCATTTTCCCGGAAAGATCCTG
NR_045477.1	CCCGGAAAGATCCTGTTCTAGTGTCACCCTCTCTC
NM_001331095.1	CCCCACAGGGCAGCTCTGAACTATCCAGCTCGGGT
NM_001331095.1	CTATCCAGCTCGGGTCCATGACTTGATGTCTCTAA
NM_001331095.1	ACTTGATGTCTCTAAACTCAATCCTGAGACGTGAG
NM_001331095.1	ATCCTGAGACGTGAGCCCACACTCTGGCACCCTGC
NM_001331095.1	GCACCCTGCCTTTCATAGTTTCTGTCTTCCAGCCC
NM_001331095.1	TCTGTCTTCCAGCCCAGCTTTATTAGCGGGAGATA
NM_001331095.1	TATTAGCGGGAGATAGCCCTGTGACTGAGTGCATG
NM_001331095.1	GTGACTGAGTGCATGGCAGCTTGGGCTAACCCGAG
NM_001331095.1	TTGGGCTAACCCGAGAGGACCGTCTGCAATTCCTT
NM_001331095.1	CGTCTGCAATTCCTTGGTGGGTGGGGTGTGGAGGG
NR_024325.1	CCGGAGGTGGATTCTGTAGTTCCAACACCAAGGTA
NR_024325.1	TCCAACACCAAGGTAAGAAAGAAAACGGGGTGGGA
NR_024325.1	CAGCTACCTTCAAGGGCTGATTTTACTTGAGCCAC
NR_024325.1	AGCCACTTTGCTTTCACGGGCTTGGAATTTTCTTT
NR_024325.1	GGCTTCCTAAAACTGCGGTGGCTCTCTGGAGGATT
NR_024325.1	GCTCTCTGGAGGATTACTACCCTGCCAGGCTCGAC
NR_024325.1	GGGGCTTCTGGTGAAGTTGGTGGGCGGCTCCTTTG
NR_024325.1	GGGCGGCTCCTTTGAGTGGGACTCACCGAGGTCTG
NR_024325.1	CGAGGTCTGGGCACCGAGATTTAGGCCAGGGACAG
NR_024325.1	TTAGGCCAGGGACAGGTTTCGTTTCGGGGACCCTC
NM_170673.3	GCCTTGAACTTGTGATTACAGGCTTGTACCACTAG
NM_170673.3	GGCTTGTACCACTAGGACCTCACAGTTGTCTTAAA
NM_170673.3	CACAGTTGTCTTAAAGCTAGCTCTTTTGGGGTGAA
NM_170673.3	CTCTTTTGGGGTGAAGAACCTTTTAGAAAATCTCA
NM_170673.3	TTTTAGAAAATCTCATGAAAGCTATGGGTCTGTCC
NM_170673.3	TGAGTACACAGTAGCTGTACACCTGAACCTTCATG
NM_170673.3	CTGATCAACCCTGCTTGCTCAGATCTTGCTTGCTC
NM_170673.3	TCACCAGCCCACACGTTTTCTTACAATATTTGAAA
NM_170673.3	TTATATAGAAGTGACTGGATGAGTGCATTAGGATG
NM_170673.3	GAGTGCATTAGGATGGATGTTAACCTCACTGAAGT
NM_001252578.1	CAATGTCATTAAAACACAGGACACACATCAACTTG
NM_001252578.1	CATCAGTTCTGGGATGGATAACAAAGGAACGAATC
NM_001252578.1	ACAAAGGAACGAATCCCGGGCAGGAATAAATGTCT
NM_001252578.1	CAGGAATAAATGTCTGAAAGCTCAAGGGATTATCC
NM_001252578.1	CAAGGGATTATCCTTGATCCTAGCCACAGCGTTTA
NM_001252578.1	AGCCACAGCGTTTATTGACACCGCGACTCTTGAAA
NM_001252578.1	CCGCGACTCTTGAAAAGCGGGATTTCATATTAGTG
NM_001252578.1	GATTTCATATTAGTGAGATTCCCCTACAATTCCCT
NM_001252578.1	CCCCTACAATTCCCTGTGTTGGTTACGTGTGAGCG
NM_001252578.1	GGTTACGTGTGAGCGGTCATGTATGTGGTGAAGGC
NM_001163529.2	GATGCAAGCCTGTAAATCTGAGGAGGGGACAACAA
NM_001163529.2	AGGAGGGGACAACAAACTGAGACAGAGGTAGGTGA
NM_001163529.2	GACAGAGGTAGGTGACTGGGCAACAGGAGGTCCTC
NM_001163529.2	CAACAGGAGGTCCTCAGGGTGCTTCCATACCATAG
NM_001163529.2	TGCTATTGCAAACCATTCTAGGTCCACAGCCGGTG
NM_001163529.2	ACCAGACCCAAGTCAAGCTGGTCCAGGTGACTATC
NM_001163529.2	GTCCAGGTGACTATCTGGGAGCACAAAGGCCCCTC
NM_001163529.2	CACTTCGCGGCCCTCTAGGAGAATTGTGGAGTCCA
NM_001163529.2	GAATTGTGGAGTCCATAGTCACTATGTGCGGCACT
NM_001163529.2	ACTATGTGCGGCACTAGTGGGTTCGGCTCCCCTCC
NM_001017525.1	ATTTCTTTTAATGGCAGAGAAAGCACACCAAACTG
NM_001017525.1	AGGTCTAGGTGGGAGTTACCAATGTACAGATCAAC
NM_001017525.1	CCTGGAGGTCCAGAGAGTGTTCGACATCCACAGAG
NM_001017525.1	ACCAGCTGGGTTAGAGAGCAGCATCCCTGAAGGCA
NM_001017525.1	GCGACAGTGTGTCACTCTTGTGTCTGTGACTTGGT
NM_001017525.1	AGCAGTTGCTCCCATAATCATTTGATGGTAGGGCT
NM_001017525.1	TTTGATGGTAGGGCTGGGTAGGCTCATGGATGACT
NM_001017525.1	GGCTCATGGATGACTACATGGAAGAGAGAGGCCTC
NM_001017525.1	CATCACAAAGGAGTTGATGCTGCAGATAGACTCAG
NM_001017525.1	TGCAGATAGACTCAGACTGGGTACCTTGCACACCA
NM_001429175.1	ATGTCATAATGTCATCATGTATGCTTCATCCTTGC
NM_001429175.1	ATGCTTCATCCTTGCATCAGTTGATGGGAATCCCA
NM_001429175.1	TTGATGGGAATCCCAGGGAACATTTAAGATTGCAA
NM_001429175.1	CCCTATAGTTCCAAAGGATTTTCTTCTATCTTGAC
NM_001429175.1	GAATTGTTTGGATAGTCATGGGTTTATCTGAATGC
NM_001429175.1	TAATTACACATTTGAAGTCCTGATTACACCCTAGG
NM_001429175.1	ACACCCTAGGGATTTATTTGCTTATGAAAAGTCAC
NM_001429175.1	GTCACACTATGAATTACAATATTCTGCTTCCTCAG
NM_001429175.1	ATTCTGCTTCCTCAGATAAGTTTCACCGTTCATTC
NM_001429175.1	AGATGAGAAAGATAGATGTTTGTCTTCTCCCTTAG
NM_001168405.1	CCACCAACTATGACTTGCCTTAACTTCCCTGAATG
NM_001168405.1	TTGTGGCATTCTAAGCTTTCAAACGGGGAAGCAGG
NM_001168405.1	CACAGGAACTGTGCAAGCCATCCCTAGGAACATTG
NM_001168405.1	TCCCTAGGAACATTGCTTTCTCCTTGCGTCAGTTT
NM_001168405.1	GGGTCCATATCCAGGCAGGCTTCATTCAGGCTTGG
NM_001168405.1	TTCATTCAGGCTTGGGAAGCTGGTCTGTGCTAAGC
NM_001168405.1	TGGTCTGTGCTAAGCCGCGGTAGACATCACAATGG
NM_001168405.1	GACATCACAATGGAAATGTGAAACACGTAAATGTG
NM_001168405.1	CTGTGCATGGCACCAGGCTCATAGCAGGCATTCAA
NM_001168405.1	ATAGCAGGCATTCAAGATGTTTTCTAGACTTAGTG
NM_177033.3	TTCTATTGCCAAGGAAAATAAGAAAATTGGGCCTC
NM_177033.3	AGAAAATTGGGCCTCATACACTGCAATTGTAATTC
NM_177033.3	CTGCAATTGTAATTCACCATGTCTTATGTGGAGAA
NM_177033.3	GTCTTATGTGGAGAAAAGAGGCAGATTGTATGTAA
NM_177033.3	GCTCAATAGCCCATGTATGTTAGGAGGATAAGTCA
NM_177033.3	TAGGAGGATAAGTCATTTGTTGGCAAGATGGTAAC
NM_177033.3	TGGCAAGATGGTAACCTTAGATGACCTTTGTTTTA
NM_177033.3	TAAAGGAAATCTACTGTTGAGTAATGGAAGGACAG
NM_177033.3	CCTAACAGGCTTTCATACTAACATTTAAGTGTTGG
NM_177033.3	ACATTTAAGTGTTGGAAAGCTGAAAACAGGTACCT
NR_028423.1	GTGTCATGTTCAACATTTAACAGCATCTGTGAAAC
NR_028423.1	CCTCGGAAAACATCAAATACAACAAACTCTTCTTC
NR_028423.1	GCACTACAATTTAATAGTATAATAGAAGGCTGGCC
NR_028423.1	AAGGCTGGCCTTCAGATCCCATCTACATTTTCCTT
NR_028423.1	TTCCATACCTGTATGACTGAAAGTAACTATCCAAG
NR_028423.1	ACAAGAGTTGAATCTAATTACTGCCCAGTGTCTGG
NR_028423.1	CTTGTAATGCTGGAGTCAAATTATATAGCCAATGG
NR_028423.1	TTATATAGCCAATGGTAGCATACACTACATAGCCC
NR_028423.1	CTGGCCTTGAACTTAAGACTTCCTTGTCTCACTCT
NR_028423.1	TCCTTGTCTCACTCTCCAGATTGAAAGGAAGAGCA
NM_008791.3	CATCAAGGAAAATAGTTGCAGAGGAATTGTAATGG
NM_008791.3	CAGATTAAGCTACTCACAATTTTACTGTGGATACC
NM_008791.3	ATACTATGGGTTTCTCTTCATGCATTTCAGGTTTG
NM_008791.3	TGCATTTCAGGTTTGTAGCAGGGTGTGTATTGAGT
NM_008791.3	GGGTGTGTATTGAGTGAGGATGACTTCTCTCTAGG
NM_008791.3	CTCTCTAGGGTATTGTTCTTTTCATTTCTTGATGG
NM_008791.3	TTCATTTCTTGATGGATGGTGGTTGAACTTGGTGT
NM_008791.3	GGTTGAACTTGGTGTCTTCAGGTGGACCAGGAAGC
NM_008791.3	GGTGGACCAGGAAGCAGCTTCACCACTAGGACTGT
NM_008791.3	CTTCTGGAATTTTCTGAACTGAGACTGAATGGCCA
NM_130457.2	CTTGTGACAAGTTTAATGGAAAACATTGTACAGCC
NM_130457.2	CATTGTACAGCCTTTGGAAAATTACAATTGCTCAG
NM_130457.2	ATTACAATTGCTCAGGGTCTTAACCAGTCATCATG
NM_130457.2	CCAGTCATCATGAAATAATGACAAGAAACTCTCTG
NM_130457.2	ACAAGAAACTCTCTGTAGAGACGTGATATCACATA
NM_130457.2	ACGTGATATCACATACCAACAACCACCATACTTTC
NM_130457.2	AGAAAGGCAAAGGGGCTTTATGTATAGACTTTTGG
NM_130457.2	TGTATAGACTTTTGGCCATTGAAGATGCGAACACC
NM_130457.2	GAAGATGCGAACACCAGCCAAACAGGATCTCAGAA
NM_130457.2	AACAGGATCTCAGAAGCATTTCCAGGCTCATGAAC
NM_170684.2	GTGAGAATGAGGGATACTTTATTACACCCTAAGCT
NM_170684.2	CCCGCAGGCTCCAGGTGTGGGTACAGGTTGGAGAG
NM_170684.2	CAGGTTGGAGAGGCACCAGACAGGACAGAGAAACC
NM_170684.2	CCAGATATGGGTGTCCTCAAGGCTTGGGGTACTTC
NM_170684.2	GGCTTGGGGTACTTCCTCTCTCCACACGATCAAAT
NM_170684.2	TCCACACGATCAAATGGCAAGATTGTCCAGGTCGA
NM_170684.2	GATTGTCCAGGTCGACCACCCCTTCACCACCCTTT
NM_170684.2	CCTTCACCACCCTTTCCATAGCTGAGCTGCCAGGA
NM_170684.2	GCTGAGCTGCCAGGATTATAACAGGAGCGATCCCA
NM_170684.2	CAAGCTGGGCTTGAGGGCTCTTCTGAAGTGGTGCT
NM_052977.5	AGTACCTCTTTGTGTTTTCCTGCTTCTTGGAAGAT
NM_052977.5	TGCTTCTTGGAAGATTGTCTTTTCCTGACCTCTGC
NM_052977.5	TTTCCTGACCTCTGCTTCTAAGCACGTGGCAGGGT
NM_052977.5	AGCACGTGGCAGGGTTCACTTAGATAATTTTAGTA
NM_052977.5	TAGTAAGTCTCTTTTCATTGAAGAGATTCAGGGAC
NM_052977.5	AAGAGATTCAGGGACCCTCTGCCTCCTTCCTCCCA
NM_052977.5	GCCTCCTTCCTCCCATCTCCTTTATTTTACATTCA
NM_052977.5	TTATTTTACATTCACCCTGACAGGTATCTTGCAAG
NM_052977.5	GCATTTCCCATGATGTCTCTTTGGACAAGCTGTAG
NM_052977.5	GGACAAGCTGTAGTTTCTTAAAATTGTCTTGTAGC
NM_001244692.1	ATTTCCTACCATACACCAAATGCACAGCACTGAAC
NM_001244692.1	TGCACAGCACTGAACACAATTTTGTTGCAATGATG
NM_001244692.1	ATTCAGTGCATGTTATAAAACACAAGTACGAGGAG
NM_001244692.1	CACAAGTACGAGGAGGCAAATAAATACAGATACAC
NM_001244692.1	GCAAAGTAAACTTCTGTCTTTGTAATAAGTGAGCC
NM_001244692.1	GCCCATTTGTGTGCTTCTTTGAAGTATTGTGTAGC
NM_001244692.1	AGGAAACTTTGTGTCCCATTTATAGTAGACACTAC
NM_001244692.1	TATAGTAGACACTACTCGCAGTAGCTGCTTATTTT
NM_001244692.1	AATAAACACCTTTCCTACCTAAGAACAGACATCTC
NM_001244692.1	CACTAAACTAAGATTCAAGAGTTCAAATGAACCCC
NM_001083810.2	TGAAAACAGACAACCAGAAAGGAGTTTAGTTTGTG
NM_001083810.2	GGAGTTTAGTTTGTGAGTTTCTGCAGAGCCCAGAG
NM_001083810.2	GGATTGTTCCCTGTCACTCACATTCAGCTTGGCGT
NM_001083810.2	CATTCAGCTTGGCGTTCAATAGCAAAATAAAGCTC
NM_001083810.2	AGCAAAATAAAGCTCCACGGTACCAGGGGAATGAA
NM_001083810.2	TACCAGGGGAATGAAATTTGGTTAAAACTGCTACA
NM_001083810.2	GTTAAAACTGCTACAGGAGGCACTCTTGCAATAGG
NM_001083810.2	TCTGGGAGATTTCTGTAATAATACCAGATATGTCC
NM_001083810.2	ACCAGATATGTCCAAAGAGAAACTTGTAAACTGTG
NM_001083810.2	AAACTGTGTAAAGTCAGTAGCAATGAAGTTCTACG
NM_010814.2	AGCACCTAGCTTGTTTGTGTCTGGTAGACCACCAA
NM_010814.2	CCACATTGGTTCTCAGAGAAATAAGGTAGGAGAAA
NM_010814.2	ATAAGGTAGGAGAAAATGAGAGGCAGGGGTATGAA
NM_010814.2	CGAAGGTGTGGAACATAGGGGAGCAGACCCAGTTC
NM_010814.2	CTTGCTTCTCAAGGTCCTCCCACCAGGCTGCCAAA
NM_010814.2	CACCAGGCTGCCAAAGCAAGATGGTATTTCTCTGG
NM_010814.2	TTTCTCTGGTCGGTATTCTTTTGAATTTTAGCTCC
NM_010814.2	CCAGGTTTTGGTTCAGGTGCTCATATTCATACCCT
NM_010814.2	TCATATTCATACCCTGGCTCACTTAGCTTTCCCCG
NM_010814.2	ACTTAGCTTTCCCCGATATTGTGGGCTCTTCTGTT
NR_102277.1	TTGCCCTCCAGCAATTTCTCCCAGATCTATGCCTC
NR_102277.1	CCAGATCTATGCCTCATTCCTTCTCTGTCCAACTT
NR_102277.1	GGTTTTGTAAATTCATTACGTCCATTTATGCCTGG
NR_102277.1	TCCATTTATGCCTGGTCATATACCTTGGTATGTGG
NR_102277.1	GTGGCTTTCCACTGGAGCGTAGTCAGCCTAGCAGG
NR_102277.1	AGTCAGCCTAGCAGGGGCCACACTCATGAAGAACA
NR_102277.1	CACTCATGAAGAACACTGTATCTCCCTCTCTCAGA
NR_102277.1	GAAGCTGTCACTTGCATTGTTCCTTGGAGGGGTGC
NR_102277.1	CCATGCTGGGATTATGTAAGGTTTATACATCCCAC
NR_102277.1	GTTTATACATCCCACTTCCTTTACCAACATCCATG
NM_001127725.2	CAAATGTAAAGCGTTTAATGCTTCTGTCAGATCTC
NM_001127725.2	CTTCTGTCAGATCTCAAGATTAAGCAGCACCTGTT
NM_001127725.2	TAAGCAGCACCTGTTCTCCAGCTCAGTGAAAAGAA
NM_001127725.2	CAGAGTTAAGAGAAATGTCCGGGATTCCAGGGCAG
NM_001127725.2	GGGATTCCAGGGCAGAAAAGCACTCAATTCAAACG
NM_001127725.2	CACTCAATTCAAACGCCCCTGATTCCAGCAGTGCT
NM_001127725.2	GATTCCAGCAGTGCTCCCCTGAGTGCTTTCTGTAT
NM_001127725.2	CTTTGTCCCACAGTCACCTGGTGAGGTAGGCACTG
NM_001127725.2	GTGAGGTAGGCACTGCTGACCCCATTTTACAGATG
NM_001127725.2	ATTTTACAGATGAGGAAGTTGGAGCACAGAGAAGT
NR_040391.1	TCTCAGGTTCTGCTTGGCCACTCATCCCCAGTACA
NR_040391.1	CTCATCCCCAGTACACTGATTAAAGAGAGAGGCAA
NR_040391.1	GTTCCAGTAACCCCAAGTCCATCTCCAGGGTACTG
NR_040391.1	CCAGGGTACTGGTGTGAGTTTTCAGCTCAGTTAGA
NR_040391.1	AGGAAGAGCCTGTGGTGAGTCAAAACTTCAGGGCT
NR_040391.1	CAAAACTTCAGGGCTGTAAGACTATGTGATAAGGT
NR_040391.1	ACTATGTGATAAGGTAAGGCACCCACTTGTGACGG
NR_040391.1	ACCCACTTGTGACGGACAGTAATCAGAAAATAGGA
NR_040391.1	AATCAGAAAATAGGAGGGGCAGGGACATGGGTCCA
NR_040391.1	AGGGACATGGGTCCAGATACATCCTCAGTGTCCTA
NM_001313969.1	AGTTGTGTCTACAAATGTACTTTCAGCAAAGGAAG
NM_001313969.1	GGAAGCCAATAAGACAAAATATCATTGTGAGTGAC
NM_001313969.1	TCATTGTGAGTGACTATGGGAGAAGTATTTACTAC
NM_001313969.1	GTATTTACTACTGGAAATCAAGCACTCCATTTAGC
NM_001313969.1	AGCACTCCATTTAGCTTCTAGTTTACACATCCATA
NM_001313969.1	GTTTACACATCCATAGCACACGCAGAAAGGGGAAG
NM_001313969.1	CCCCAGATTGGACGATGGGCTTTTCCTAGCTGAAG
NM_001313969.1	TTTTCCTAGCTGAAGCATCTCTGAAGTAGCCTTTG
NM_001313969.1	GCCTTTGGGGATTGCAAAGCCTAATGGGAGAGATG
NM_001313969.1	CTAATGGGAGAGATGAATCCGTGAGAGATGGAGTA
NM_023456.3	CAACAACAAGGGAAATGGGGCGGAGTCCAGCCTAG
NM_023456.3	CGGAGTCCAGCCTAGTGGTGGCATGCATTGGTGGG
NM_023456.3	GCATGCATTGGTGGGACAGGCAGACTGGTTTCAGG
NM_023456.3	CAGACTGGTTTCAGGGGATGAGATGAGATGAGGGT
NM_023456.3	AGATGAGATGAGGGTGGAAACTTGGAAAAGTCGGG
NM_023456.3	CTTGGAAAAGTCGGGAGAACAAGTTTCATTTCCCA
NM_023456.3	AAGTTTCATTTCCCATCACCACATGGAAGGGTCTT
NM_023456.3	CGTTTTCTGTGCTTTCCTTCATTAAGAGGTCTGAA
NM_023456.3	ATTAAGAGGTCTGAAATCAGTGTCTCAGGGCTGGA
NM_023456.3	TGTCTCAGGGCTGGATCTCTTGCCATATCTCTGTC
NM_021471.3	TTACATCTTGAGTTGCAATCTGAAAAGAGAGCTCG
NM_021471.3	TGAAAAGAGAGCTCGTTCATGATAAGAGACAGGTT
NM_021471.3	GATAAGAGACAGGTTTGGTTCCTTGGTAGGAGACA
NM_021471.3	CACTGAATTCGTAAGCAATAAAGTATGGTGACATG
NM_021471.3	AAGTATGGTGACATGGTGACATGAATTGCAGTGTA
NM_021471.3	TGAATTGCAGTGTAACCATGGATACTTCCAAAATC
NM_021471.3	CTGTATCAGTTCAAGGAGGAGCTAAATCTGAAAGA
NM_021471.3	AGATCTCCTTAGGAAATACTCAAAGTAGATTCTGG
NM_021471.3	CAAAGTAGATTCTGGTCAAGTGACACAATGTACAG
NM_021471.3	GACATGTCATAATCAAACATAATAGACAGCCATCC
NM_008712.3	TGCAAAGAAGCATAAGTAGACTTTGTGTTGAATCC
NM_008712.3	CTTTGTGTTGAATCCCATAAAATGAGAAGATGAGG
NM_008712.3	ATGAGAAGATGAGGGTTATATAGAAGAGAAGCATG
NM_008712.3	TAGAAGAGAAGCATGCGAGAGAACACAGCCTGGAC
NM_008712.3	ACGGGACACGTGGCAGAGATTAGCAGCATAGAGAT
NM_008712.3	TAGCAGCATAGAGATGCCAGAGGTGGGTGGAGGGG
NM_008712.3	AGGTGGGTGGAGGGGCATCCGAGTTTCTGACAACT
NM_008712.3	GAGTTTCTGACAACTTATAGGTGGTGAGATGGAAC
NM_008712.3	CAGCCTCCCTGGAACCCCACAGTGAAAACACCTCT
NM_008712.3	ACCTCTGGGTGTAACCTGACCCCATGACGGACTTG
NM_001164612.1	AAGAAGATATGTTTTCCTTCTGATATCTGCCAACC
NM_001164612.1	CCAACCCTTTGGCCCATTGCAACACTTGCTCCATT
NM_001164612.1	CCATTCTTGGTTCAATAGGTGTCACCAATGCACCA
NM_001164612.1	GTCACCAATGCACCAGAAGCTAGGAGGAATGCCAT
NM_001164612.1	TAGGAGGAATGCCATCTTCTGGGGACATTGTTCTC
NM_001164612.1	GGGGACATTGTTCTCCATAGACTCCACCTGAGCAA
NM_001164612.1	ACTCCACCTGAGCAAATTTAACTTGTCCTGGGAGT
NM_001164612.1	TTGGGAGTATAGTCCCCAACTCCAACTGATAGTGT
NM_001164612.1	GTTGAGTCAAATTGCTTTAACATCTCTGAAATGGG
NM_001164612.1	GCTTCATTTTGATAACTGTTTAGGTATCGCTTTCC
NM_182808.3	TGAACTTGGCTTATTTATTAGGACTGTTAGGGACT
NM_182808.3	GGACTGTTAGGGACTTTTATGCAAAGCTCTTGATT
NM_182808.3	CTGAAGATATGGCAATGTGGTTATGGTAAATTCAC
NM_182808.3	GGTAAATTCACCTAGAAGTAAATTTCTGTAGGCTC
NM_182808.3	AATTTCTGTAGGCTCCCATTTCACATGATCCCCTA
NM_182808.3	TCACATGATCCCCTATTGATCACAATGATGCCCCG
NM_182808.3	CACAATGATGCCCCGCCATGCTGGAATCCTGATTT
NM_182808.3	GTTTTGAACCAGGCTCTCTTGTTCTAATCTTCCTT
NM_182808.3	GTTCTAATCTTCCTTGATGTGATACCATCTTTGGG
NM_182808.3	TTGGGTATACTAAAGGTTCTACTAAATTCTGTGGC
NM_177006.3	TCTCTGATTGGGTAATTCATCCCAACAATACAAAG
NM_177006.3	CATTCAACATGAGCTATCAGTTGCAAACATGTTAG
NM_177006.3	CACAGAACACTCACACACTACATGTAACCCACCTA
NM_177006.3	CATGTAACCCACCTAGGCATTTAGTTCTTAGAAAT
NM_177006.3	TTAGTTCTTAGAAATGTATGGCATGGACGTTCAAC
NM_177006.3	GCATGGACGTTCAACTGATAAGAACAGGAATAAGA
NM_177006.3	TTGGCTGAAGAGCTGAAAGTATGGACTCCAGATCA
NM_177006.3	ATGGACTCCAGATCACGTGTATATAGATCTTAGCC
NM_177006.3	CCACTTACTGGTTGGTAGCTAAACTAGGAGGAATA
NM_177006.3	AACTAGGAGGAATACATTGAACAAAGGTGTTTCAC
NM_009506.2	ACTGATCACAGTGAGCTTTACCAATTGTTATTGCT
NM_009506.2	CACATGAGTGCCAGTCCTCTCCCGCAGTAATCCAC
NM_009506.2	CCCGCAGTAATCCACATGGTTCAATAAACACAGAC
NM_009506.2	ACACAGACTTGGGCCTCTGTTACCATGGTCCCACA
NM_009506.2	CAGAGTCTTTCTGTGCATAGACAGTGCTAATGTGG
NM_009506.2	ACAGTGCTAATGTGGCAACAGTTCTTCAAGAGAGT
NM_009506.2	GTTCTTCAAGAGAGTAAAATGGTGGACTGAAAACT
NM_009506.2	GGTGGACTGAAAACTGGTATGATCTTAGTTCAGAT
NM_009506.2	GATCTTAGTTCAGATGTGGCCTTTTCCAATACGAT
NM_009506.2	CTTTTCCAATACGATGGGACACAGCGGCATACTTC
NR_040760.1	CCATTGTCTGAAAATGAGAGGATTATATGCACAAC
NR_040760.1	GTCTCTATATACTGATAGATATTCTGTGCTCACAG
NR_040760.1	CTGTGCTCACAGACTGGAAGTTTCAATTCTTTATA
NR_040760.1	AGATCCTGTGATGGTCATTGTTAATTGTCAACTTG
NR_040760.1	GACACAATCCAGAATCACTTGGAAAGGGAGTCTCA
NR_040760.1	GGAAAGGGAGTCTCACTGAGAGAATGTCTATATTA
NR_040760.1	AGAATGTCTATATTAGGTTGGCCTATGAGTATGTC
NR_040760.1	ATCTTGATTATGTTAATTAAGGTTGGAGAGCCCAC
NR_040760.1	GGTTGGAGAGCCCACAGTGAGCGGCACTATTCCCT
NR_040760.1	CCTAGGCAAGGGATTCTGAGCAGAGATACTGAGCT
NM_001252072.2	CAGGTTGCATTAAGCTTTATAACAACACAGTTTCC
NM_001252072.2	AACAACACAGTTTCCATTTAGTGGGAGAAATGACA
NM_001252072.2	GTGGGAGAAATGACAGTTTAATAACAGCTGAACAG
NM_001252072.2	ATAACAGCTGAACAGATTCAACTCTCCCCACTCAT
NM_001252072.2	ACTCTCCCCACTCATACACATTTCCAATTTTACTA
NM_001252072.2	TTCCAATTTTACTACAATTCCTGGCTTTGGAGATC
NM_001252072.2	CTGGCTTTGGAGATCTGAGAAACAAGTGCTTTATG
NM_001252072.2	GTGCTTTATGTCAAACGCTGTGTTTTAATTGAACC
NM_001252072.2	TGTTTTAATTGAACCATACTAATGGGAAGGGACAC
NM_001252072.2	AAGGGACACTTTATTTGGCAGCCCTTGAAAAGGAT
NM_001085549.1	CATGACAATTCATGGGGCAGGGGTGAAGGAAGAGG
NM_001085549.1	GGGTGAAGGAAGAGGTGATAAAGAACACCACAAAC
NM_001085549.1	ACCACAAACATGGTGAGAGCTGAGGCCAGTTTGGT
NM_001085549.1	TGAGGCCAGTTTGGTACAGTGAGGCACAGTGGGGT
NM_001085549.1	GAGGCACAGTGGGGTAGCCAACAAATCTGAGACAG
NM_001085549.1	ACAAATCTGAGACAGAACTGGGCAAAAGCTAAGGT
NM_001085549.1	CTGAGAGCCACACCCACCTCAGCCTTGCAACCAGA
NM_001085549.1	AGCCTTGCAACCAGAGAGACTCCAGTCTAAGAGTC
NM_001085549.1	TCCAGTCTAAGAGTCCTTGGTTTCTCACTCCAGGC
NM_001085549.1	TTTCTCACTCCAGGCATCTTAGACTTGGATCCTAT
NM_001289497.1	AAGATCTTCTATGAGGACCCTTAAGTTGGTGGTAT
NM_001289497.1	AAGAACCAAGTAATTCAATGTCGTTGGTAGCATAG
NM_001289497.1	TCGTTGGTAGCATAGGTCTTAATCAAGGATGGAGT
NM_001289497.1	AATCAAGGATGGAGTGGTTGAGAGAAGAGAAATCC
NM_001289497.1	CACCTTTTGAGACAAAGGAATTTGAAAACATTCCC
NM_001289497.1	GGACTCTAAAGAGATATAAAGTGGACTTTCTTCTC
NM_001289497.1	GTGGACTTTCTTCTCATACCAAAGTAGGCTGTGCC
NM_001289497.1	CTTTGCAAAGTGTCGAATTGCATGAAAGATCCTTT
NM_001289497.1	CATGAAAGATCCTTTTAGGTCCATGGATCCTTCCA
NM_001289497.1	CCATGGATCCTTCCAGTCTAAACAGTTATGTTTGC
NM_001025381.2	GACATCCAACTTCCCATTATTTGTTAGACTTTCAC
NM_001025381.2	TCACGTTTATGCATCAGAGATTATTTGTCTGTGTG
NM_001025381.2	TTATTTGTCTGTGTGGTGACATCAGTCTAGCAGTA
NM_001025381.2	ATCAGTCTAGCAGTAAGATTTACACCCCAGCATCT
NM_001025381.2	TGGCAGACCCAGAGGCAAGGACTGGTTAAACACTG
NM_001025381.2	ACTGGTTAAACACTGGCTGCCATTCCACTGGGCTG
NM_001025381.2	GGGACTGGGCTCTCCTGTGAGCTGTTTGCATCATT
NM_001025381.2	TTGATTGATTGATGCAGAAATGGAGTTAGATGAGG
NM_001025381.2	TGGAGTTAGATGAGGATCTCCTGTCACGTTCCAGG
NM_001025381.2	CTGTCACGTTCCAGGCTCCTGAGAGATGCTGGCTG
NM_001371001.1	TAGGGTCAAGCAGGGATGTTTATTGTCCTGTACAT
NM_001371001.1	TATTGTCCTGTACATATTGACTCGTGGCATCTGCA
NM_001371001.1	CTCGTGGCATCTGCAGCAGACACTTGGAGTAGGCG
NM_001371001.1	CACTTGGAGTAGGCGTCCCTTGTACACATCCCATT
NM_001371001.1	CACAGAGGACATGGGAGCAGGGGCCTGGGGTAGAG
NM_001371001.1	GGGCCTGGGGTAGAGCTGATATAAGAAGCACCGAC
NM_001371001.1	ATAAGAAGCACCGACCGTTCAGTTAGATTAAGCAG
NM_001371001.1	CCTGGACTCAGGTGGGAACTCAGCACCAGAAAACA
NM_001371001.1	CAGCACCAGAAAACAAGGGGCACACAGGACTCCCC
NM_001371001.1	CCCCAAGGTTTTACAGGAGGGGAACTGAGACTTCC
NM_001083810.2	TGAAAACAGACAACCAGAAAGGAGTTTAGTTTGTG
NM_001083810.2	GGAGTTTAGTTTGTGAGTTTCTGCAGAGCCCAGAG
NM_001083810.2	GGATTGTTCCCTGTCACTCACATTCAGCTTGGCGT
NM_001083810.2	CATTCAGCTTGGCGTTCAATAGCAAAATAAAGCTC
NM_001083810.2	AGCAAAATAAAGCTCCACGGTACCAGGGGAATGAA
NM_001083810.2	TACCAGGGGAATGAAATTTGGTTAAAACTGCTACA
NM_001083810.2	GTTAAAACTGCTACAGGAGGCACTCTTGCAATAGG
NM_001083810.2	TCTGGGAGATTTCTGTAATAATACCAGATATGTCC
NM_001083810.2	ACCAGATATGTCCAAAGAGAAACTTGTAAACTGTG
NM_001083810.2	AAACTGTGTAAAGTCAGTAGCAATGAAGTTCTACG
NM_001127725.2	CAAATGTAAAGCGTTTAATGCTTCTGTCAGATCTC
NM_001127725.2	CTTCTGTCAGATCTCAAGATTAAGCAGCACCTGTT
NM_001127725.2	TAAGCAGCACCTGTTCTCCAGCTCAGTGAAAAGAA
NM_001127725.2	CAGAGTTAAGAGAAATGTCCGGGATTCCAGGGCAG
NM_001127725.2	GGGATTCCAGGGCAGAAAAGCACTCAATTCAAACG
NM_001127725.2	CACTCAATTCAAACGCCCCTGATTCCAGCAGTGCT
NM_001127725.2	GATTCCAGCAGTGCTCCCCTGAGTGCTTTCTGTAT
NM_001127725.2	CTTTGTCCCACAGTCACCTGGTGAGGTAGGCACTG
NM_001127725.2	GTGAGGTAGGCACTGCTGACCCCATTTTACAGATG
NM_001127725.2	ATTTTACAGATGAGGAAGTTGGAGCACAGAGAAGT
NM_028390.4	GCCATGCATTCAATATCTTTAAATTTCAAGGAGGC
NM_028390.4	AAATTTCAAGGAGGCATTGGGCTTTTAAAGGTAAC
NM_028390.4	CAGTGATCTCAGAACAGAGTTGTAGAAAGTGTCAT
NM_028390.4	GTAGAAAGTGTCATAGATAAACATGAAAGGACCTC
NM_028390.4	ACATGAAAGGACCTCAGACAGGAACTCTGGGAAGC
NM_028390.4	GCCCCAGCAGCTTGGTACAGGCTCTTATGCACGTG
NM_028390.4	GCTCTTATGCACGTGCTCTTCAACTTACATTTGTC
NM_028390.4	GAGAAAAGCTAATGTTAATATGAGGACTCTAAGCC
NM_028390.4	TGAGGACTCTAAGCCATATGGAAAGAACTCTTTAG
NM_028390.4	GAAAGAACTCTTTAGTAAAGCCTGAGCACTGTGAG
NR_045687.1	CCCTGCTGTGGGGATAAGATCCAGGGTTACCTCAC
NR_045687.1	GGGTTACCTCACTGCCCTTGTGCTGCAGATAGGAT
NR_045687.1	TGCTGCAGATAGGATGGTTGTGCCTAGGCTGTTGA
NR_045687.1	AGACACACGGCCCAACTGCACACACTGACTCTGAA
NR_045687.1	CACACTGACTCTGAACAAGATTGTCTGAGATGAGT
NR_045687.1	TTGTCTGAGATGAGTGATCCGTTTTCTGGATTAAG
NR_045687.1	AAGTCTCCTTGAAAGACGTCCGTGGTCCATGCCAC
NR_045687.1	CGCAGCAGGCCTTGTTGATGTTCATGGTCCATGCT
NR_045687.1	CATGCTGCTCTTCTTGTAAGCCAGAGAGATTGAAG
NR_045687.1	CCAGAGAGATTGAAGGGTGAACAACCAAGAATCGC
NM_001346084.2	CCGCAGCTCTGGGCAGTTGTCCGGCACCATACAAC
NM_001346084.2	GGACATTTATTTCATGTCCCTTTTGTACAGGTCCT
NM_001346084.2	CCTGGGGCCAGGTAAGGGACAGGAGACCAGGAAAG
NM_001346084.2	AGGAGACCAGGAAAGGGATAGCAATAAATAACATG
NM_001346084.2	GCAATAAATAACATGGACAGACAGAGCACCCCTCT
NM_001346084.2	AGAGCACCCCTCTCAACAGCTGAGGTTAAAAGGAA
NM_001346084.2	TGAGGTTAAAAGGAAGGGAGAGGGGAGCTCTAATG
NM_001346084.2	AGGGGAGCTCTAATGTAGGCAAGGAATGTTGGCAA
NM_001346084.2	AAGGAATGTTGGCAAGGAGGAACAGCTGGGAAGGA
NM_001346084.2	AGGACCTCACTGTTTCCTGTCCTGCCCCTTCCCGC
NM_001100182.2	TTAAAGACACGTTTTCTGATAGGTGTAATAGGACG
NM_001100182.2	TGAGCTCATAAATGATATACTCAGAACCAACTTGG
NM_001100182.2	GTGTGTGTGGTCAGTCCAGGAATTTGATTCAACTT
NM_001100182.2	AATTTGATTCAACTTCCTTACTCCAGTTCCTCCCA
NM_001100182.2	CTCCAGTTCCTCCCATCTTTTCTTCATCACCTTCA
NM_001100182.2	TCTTCATCACCTTCATCCTATCTCCTCCTTTGTTG
NM_001100182.2	TCTCCTCCTTTGTTGGTAGGCACAAGTGGTTTGAA
NM_001100182.2	CACAAGTGGTTTGAAAGTGCATGTCATTTCTTCCT
NM_001100182.2	CATCTGTGCTTGGCTGTCTTCCATGTCCAATTACC
NM_001100182.2	TGATGTGATCCAGGAACATATTGAATTATGGATGG
