# Supplementary material for: Tetrahedral DNA dendritic nanostructure-enhanced FISH for high-speed, sensitive spatial transcriptomics
Source: Nat Commun. 2025 Oct 20;16:9251. doi: 10.1038/s41467-025-64294-1 (PMC12537822; doi:10.1038/s41467-025-64294-1)
Supplement: Supplementary file 6 — Source Data [file 41467_2025_64294_MOESM6_ESM.xlsx]

## Sheet: Fig.2f
Group Cell	TDDN-FISH	smFISH	HCR-FISH
1	28006.2	15098.4	8989.26
2	27088.1	16936	11183.8
3	23395.1	23209.4	9172.85
4	28226	18623.4	13397.9
5	26092.1	17059.7	6869.06
6	20826.5	10717.9	12606.7
7	32634.7	21199.5	8646.59
8	22418.5	18658.5	21017
9	28830.8	19944.1	18841.4
10	25097.9	19016	12108.9
11	28468.3	21264.3	8951.93
12	17509.3	20373.7	11737.1
13	26061.5	22902.5	11474.2
14	26380	22709.1	16739.3
15	25770.1	20963.5	16096.8
16	27138.4	17302.5	11467.8
17	32207.7	18398.3	10876.7
18	28849.2	21423.3	10695
19	24582.9	21708.5	11218.6
20	24068.6	23598.2	16333
21	24607.8	18471.1	13969.4
22	28737.5	27029.8	12477.1
23	30143.7	28344.4	18522.3
24	28192.8	23011.3	13232.7
25	28903	15967.6	15566.2
26	33981.4	21104.9	17285.7
27	35498.2	22730.7	12553.2
28	30478.6	24640.9	21368.5
29	24208.5	15967.6	14095.2
30	30280.3	23011.3	14628.8

## Sheet: Fig.2i
sample	False Negative	False Positive	Colocalization
1	0.055556	0.044444	0.9
2	0.056075	0	0.943925
3	0.070313	0.03125	0.898438
4	0.05	0.0375	0.9125
5	0.074627	0.044776	0.880597

## Sheet: Fig.3b
Distance (μm)	Nucleus signal	FISH signal
0	4032	847
0.1333	4120.66	820.949
0.2667	4301.07	859.085
0.4	4375.51	909.068
0.5333	4400.48	962.525
0.6667	4444.39	1013.29
0.8	4528.07	1053.69
0.9333	4631.25	1108.2
1.0667	4730.81	1152.47
1.2	5010.05	1134.25
1.3333	5376.58	1116.1
1.4667	5639.88	1223.64
1.6	5899.8	1478.68
1.7333	6130	1741.07
1.8667	6295.32	1859.44
2	6343.66	1807.44
2.1333	6095.56	1618.44
2.2667	5704.05	1365.97
2.4	5388.15	1158.56
2.5333	5210.8	1078.97
2.6667	5216.97	1134.76
2.8	5329.56	1310.03
2.9333	5556.39	1546.03
3.0667	5681.14	1733.51
3.2	5594.86	1675.41
3.3333	5581.29	1395.76
3.4667	5611.66	1161.81
3.6	5745.42	1111.83
3.7333	6050.83	1202.19
3.8667	6321.15	1294.36
4	6504.51	1322.68
4.1333	6630.88	1307.63
4.2667	6654.61	1270.91
4.4	6752.91	1237.44
4.5333	6776.64	1268.37
4.6667	6756.24	1435.17
4.8	6975.58	1679
4.9333	7156.56	1768.34
5.0667	7169.81	1708.93
5.2	7340.58	1620.41
5.3333	7761.63	1515.93
5.4667	8436.44	1457.27
5.6	9629.95	1502.17
5.7333	12153.5	1701.22
5.8667	16570.4	1979.59
6	22051.5	2085.42
6.1333	26770.3	1863.53
6.2667	30002.8	1540.44
6.4	32187	1371.81
6.5333	33844.5	1374.12
6.6667	34634.1	1477.44
6.8	34730.3	1580.09
6.9333	34675	1596.36
7.0667	34444.6	1563.83
7.2	33818.5	1519.14
7.3333	32639.1	1517.71
7.4667	30769.5	1731.42
7.6	28620.2	2548.63
7.7333	26981.4	5109.02
7.8667	25901	10339
8	25300.4	14608
8.1333	25140.8	12800
8.2667	25075.2	7213.02
8.4	24924.4	3284.44
8.5333	25487	1884.22
8.6667	26982.9	1505.75
8.8	28952.6	1364.03
8.9333	30649.8	1384.97
9.0667	31470.9	1632.22
9.2	31288.7	2064.17
9.3333	30803.9	2504.05
9.4667	30655.1	2778.59
9.6	31259.5	2848.3
9.7333	33084.8	2857.09
9.8667	35525.3	2898.86
10	37555.6	2949.61
10.1333	38582.3	2915.32
10.2667	38605.8	2830.68
10.4	37968.6	2767.97
10.5333	37342.5	2638.93
10.6667	36824.5	2427.15
10.8	35944.5	2198.3
10.9333	34501.5	2007.76
11.0667	33385.4	1995.69
11.2	32729.5	2357.36
11.3333	31769.1	3725.78
11.4667	30472.3	8163.73
11.6	29283.8	17917.8
11.7333	28257.1	30270.1
11.8667	27709.2	36541.8
12	28165.1	34954.7
12.1333	29698.3	33970.3
12.2667	31748.5	31816.6
12.4	33640.1	22261.6
12.5333	35220	12032.3
12.6667	36958	7071.88
12.8	38825.4	5530.25
12.9333	40982.9	4749.8
13.0667	43061.5	4018.27
13.2	44588.6	3433.29
13.3333	45610.1	3028.37
13.4667	46285.7	2806.1
13.6	46595.2	2808.61
13.7333	46537.1	3115.85
13.8667	46112.1	4810.29
14	45233.2	11319.6
14.1333	44051.9	24657
14.2667	42774.8	37567.4
14.4	41356.6	38730.6
14.5333	39814.8	27445.4
14.6667	38543.6	13565
14.8	37978.7	5409.56
14.9333	38108.5	2771.44
15.0667	38692.2	2725.46
15.2	39638	3706.25
15.3333	40640	4817.98
15.4667	41035.1	5739.58
15.6	40986.3	6614.05
15.7333	40931	7079
15.8667	40503.9	6584.07
16	39689.2	5357.59
16.1333	39247.2	4358.98
16.2667	39798.2	4675.88
16.4	40943.6	7428.31
16.5333	41768.5	12208
16.6667	42152.6	15655.1
16.8	42355.4	14427.4
16.9333	41792.1	9467.19
17.0667	40200.9	5285.69
17.2	37967.6	4518.58
17.3333	35293.2	8088.81
17.4667	32611.7	18997.7
17.6	30614.3	35355.1
17.7333	29808.2	42955.1
17.8667	29686.3	33085.4
18	29815.8	16667.7
18.1333	30201.4	7032.88
18.2667	30368	4096.54
18.4	30354.9	3156.12
18.5333	30124.1	2546.14
18.6667	29564.6	2121.61
18.8	28420.9	1776.05
18.9333	26856.2	1473.51
19.0667	25410.6	1368.73
19.2	24225.7	1503.63
19.3333	23408.9	1768.53
19.4667	22747	2227.95
19.6	22244.1	3106.63
19.7333	22148.1	4506.66
19.8667	22239.1	6259.36
20	22260.2	7832.2
20.1333	22445.8	8371.78
20.2667	22934.6	7499.46
20.4	23868.8	5950.97
20.5333	25053.1	4516.58
20.6667	26011.7	3332.44
20.8	26723.9	2490.47
20.9333	27579.3	2203.66
21.0667	28690.5	2730
21.2	29419	5492.03
21.3333	29496.8	13939.2
21.4667	29842	26730.9
21.6	30424.5	31960.5
21.7333	30848.9	23584.4
21.8667	31890.1	11195.2
22	33392.1	4368.59
22.1333	35061	2588.88
22.2667	36430.3	2254.63
22.4	37176.9	1878.07
22.5333	37500.6	1517.56
22.6667	37545	1364.37
22.8	37045	1317.39
22.9333	35495.7	1322.39
23.0667	32239.4	1388
23.2	26879.2	1471.44
23.3333	20574.5	1562.05
23.4667	15146.6	1686.83
23.6	11827	1828
23.7333	10224	1892.02
23.8667	9455.8	1810.86
24	9198.39	1701.25
24.1333	9053.48	1618.39
24.2667	8682.25	1516.73
24.4	8285.93	1425
24.5333	8059.05	1404.2
24.6667	7970.83	1457.41
24.8	7836.52	1489.2
24.9333	7669.39	1460.75
25.0667	7691.71	1428.41
25.2	7638.76	1395.12
25.3333	7303.2	1354.88
25.4667	6888.41	1303.46
25.6	6716.29	1255.42
25.7333	6825.25	1220.95
25.8667	6789.86	1171.17
26	6657.2	1113.63
26.1333	6634.78	1075.58
26.2667	6645.75	1081.61
26.4	6529.19	1151.44
26.5333	6317.81	1248.12
26.6667	6168.46	1295.71
26.8	6061.73	1294.64
26.9333	5912.17	1275.73
27.0667	5828.97	1207.32
27.2	5849.98	1083.39
27.3333	5749.19	955.356
27.4667	5562.78	887.797
27.6	5412.34	896.119
27.7333	5336.24	945.356
27.8667	5331.51	1040.42
28	5373.29	1129.81
28.1333	5370.32	1107.58
28.2667	5386.71	1025.25
28.4	5445.69	986
28.5333	5442.14	1008.85
28.6667	5554.9	1060.73
28.8	5656.02	1084.98
28.9333	5510	1061.61
29.0667	5476.36	1127.95
29.2	5957.78	1464.98
29.3333	6759.93	2064.59
29.4667	7378.46	2411.19
29.6	7457.27	2072.64
29.7333	6935.58	1466.91
29.8667	6112.48	1114.54
30	5527.8	1034.44
30.1333	5287.91	1036.66
30.2667	5104.19	1013.12
30.4	5306.1	965.966
30.5333	5827.1	965.695
30.6667	6023.37	1023.22
30.8	5722.8	1067.24
30.9333	5310.71	1062.1
31.0667	5099.95	1013.12
31.2	4934.56	970.847
31.3333	4797.66	1007.7
31.4667	4816	1046

## Sheet: Fig.3c
Gene Cell	NEAT1	MALAT1	B2M	MTOR
1	57	162	235	61
2	64	175	200	66
3	51	163	214	59

## Sheet: Fig.4c
	Cytoplasm			Nucleus
1 hpi	0.94	0.92	0.88	0.9	0.77	0.79
4 hpi	0.92	0.88	0.84	0.88	0.79	0.83
5 hpi	0.95	0.83	0.92	0.04	0.07	0.03
6 hpi	0.07	0.02	0.04	0.03	0.04	0.1
8 hpi	0.1	0.06	0.07	0.05	0.03	0.02

## Sheet: Fig.4f
Infection time Spots	1 hpi	4 hpi	5 hpi	6 hpi	8 hpi
1	18.014	7.77464	7.84568	20.3299	4.18622
2	17.6938	8.07973	8.00534	20.0192	6.56692
3	22.1236	7.23542	7.3948	20.2704	9.88894
4	21.5636	7.08354	6.26724	20.8051	12.5509
5	16.9228	6.62187	7.35967	20.0395	15.2145
6	19.8843	7.9481	6.18458	18.1428	12.4113
7	17.0218	9.02973	7.05697	18.259	9.60819
8	17.6025	8.73163	5.00729	18.4823	6.41228
9	17.4053	10.1788	7.84553	18.0478	3.75435
10	16.8769	10.122	5.01868	17.9942	7.4772
11	19.0539	12.1578	7.29309	19.0731	5.0735
12	16.3985	10.6895	6.12033	19.4059	8.40101
13	17.5634	14.1537	6.11531	16.8609	0.666675
14	22.9646	12.6415	4.13049	18.219	2.13771
15	22.3342	13.5074	7.91397	18.3009	18.5338
16	17.9641	14.3204	5.00632	17.4947	10.0036
17	20.1687	11.4512	5.55018	16.8117	1.52111
18	18.8552	12.5237	7.15817	18.6777	13.8725
19	15.8841	10.8145	3.84443	18.3402	17.4713
20	16.1536	10.2718	7.28212	17.0255	10.6802
21	19.1299	10.4921	2.55306	17.9973	0.756608
22	22.8287	9.59694	7.39586	18.8075	11.4792
23	14.9852	8.27237	5.12807	17.5411	3.26939
24	17.7638	8.17723	1.24846	16.6192	11.6278
25	15.3485	10.2783	3.51287	17.368	6.45022
26	20.5335	10.65	6.58024	16.3842	5.26169
27	17.4727	11.0537	5.46817	16.9426	12.6921
28	23.9393	10.5354	7.33378	15.9952	8.99718
29	21.0713	11.6722	2.16939	16.2891	1.07828
30	20.3693	11.3573	6.07926	16.0463	10.8529
31	19.0672	13.2246	7.39851	14.3249	1.79605
32	16.7018	14.0454	3.11791	16.2807	16.3111
33	22.7888	14.6413	4.86913	14.9365	12.6044
34	21.9713	14.2962	3.57315	14.0027	3.96541
35	17.9041	13.9511	2.5233	16.3757	9.29659
36	19.513	17.1145	6.75409	14.3441	14.4619
37	16.459	12.1255	4.88627	15.3636	8.26511
38	13.3513	12.6255	5.76546	16.4502	18.3369
39	13.8019	11.2344	4.18449	14.8559	2.27313
40	20.1719	12.0665	4.9931	14.0457	4.36074
41	21.101	12.1697	5.97901	16.3921	11.9931
42	21.8831	13.1695	7.4347	13.0898	7.69727
43	19.2785	13.8796	7.45411	15.9151	10.9842
44	23.0005	13.1702	7.99529	14.9845	2.04288
45	19.1191	16.6891	7.76698	13.5231	16.1249
46	19.8464	14.9501	12.7951	13.7392	12.32
47	23.0577	13.6252	8.29111	16.1389	13.7668
48	20.6271	17.1921		14.3753	6.16636
49	16.4554	13.8398		16.1122	8.05961
50	21.4869	15.0128		15.4503	3.58986
51	18.3442	14.5157		14.7128	17.2351
52	15.8529	14.5831		14.569	19.2175
53	12.8525	10.9988		15.5371	2.62281
54		9.04726		16.404	7.10937
55		11.1907		13.6862	10.5503
56		10.3189		15.3351	4.74993
57		12.3331		13.582	5.6978
58		11.5102		14.8042	3.09595
59		13.997		14.8059	10.2469
60				13.2481	15.7949
61				13.4259	7.8148
62				13.8376	11.5587
63				12.6175	18.3067
64				12.7635	5.09693
65				13.2411	8.65266
66				13.7194	3.73904
67				11.2812	13.0785
68				11.8081	13.6277
69				13.08	10.7716
70				12.2583	9.54661
71				12.6581	4.78247
72				13.2459	12.2359
73				11.7248	5.67192
74				12.493	5.85089
75				10.248	21.1032
76				11.2563	6.71271
77				10.657	19.8284
78				12.5937	7.31112
79				10.2777	4.69269
80				12.5374	9.14841
81				9.47099	10.7957
82				10.5579	16.9237
83				9.84701	9.33124
84				12.2603	11.9419
85				12.765	17.9866
86				11.3569	15.5183
87				10.6114	6.98945
88				12.8223	13.2551
89				13.1287	11.2174
90				11.2819	7.93081
91				11.168	9.17775
92				12.7655	5.73806
93				12.1781	20.2571
94				13.2529	6.44312
95				15.4572	6.95663
96				14.4998	18.6796
97				13.513	10.3247
98				12.6908	9.15962
99				13.0395	6.27984
100				12.0054	6.17277
101				11.9441	11.3938
102				13.0229	12.771
103				12.0181	17.5577
104				12.2579	12.7384
105				11.2668	10.1258
106				12.5484	19.5266
107				10.6871	21.6758
108				10.6574	10.622
109				11.6433	8.45748
110				10.7748	9.15205
111				9.24136	13.7291
112				9.18496	15.028
113				9.87563	16.1121
114				9.73598	12.0948
115				7.93994	7.25969
116				7.2956	12.3904
117				8.79171	13.996
118				9.44712	8.11331
119				7.0092	11.1672
120				6.51467	7.38015
121				8.11933	8.00417
122				7.31142	22.3518
123				9.18729	7.86198
124				7.96046	13.177
125				8.81227	9.70947
126				8.13667	9.28842
127				7.47488	15.9443
128				6.81528	8.44649
129				8.60346	21.3962
130				7.43469	8.42974
131				8.67072	8.40439
132				7.5113	9.30677
133				6.74277	17.4851
134				10.1587	13.1347
135				9.36632	19.4408
136				7.96225	21.122
137				10.0249	23.8198
138				9.67926	18.6768
139				8.81378	10.9491
140				10.7319	9.23414
141				10.1116	9.34894
142				9.85513	9.34047
143				9.26153	13.2963
144				13.3216	19.986
145				12.0165	10.2099
146				11.6105	10.5777
147				12.1641	14.7294
148				10.6049	11.0945
149				11.0908	11.2742
150				9.68027	10.4816
151				9.40047	10.1507
152				10.2058	14.5216
153				9.44293	10.2916
154				9.20782	12.4686
155				8.71448	14.0886
156				8.10986	22.4333
157				7.22902	15.6575
158				7.4706	14.3091
159				6.50935	11.3578
160				7.36382	15.2054
161				6.42191	13.4721
162				5.44108	12.5937
163				5.6691	12.7836
164				5.37492	14.5416
165				3.334	12.6523
166				4.41573	13.9566
167				4.47234	17.6352
168				4.98103	14.3795
169				4.01198	16.3282
170				2.54035	12.8871
171				5.66063	15.7975
172				4.31247	15.5366
173				6.12151	13.8756
174				5.13559	19.3356
175				5.97469	14.3914
176				3.58739	18.8624
177				4.93982	20.0862
178				4.44492	15.8158
179				6.55018	19.0207
180				5.76279	17.72
181				6.44071	16.5926
182				5.36789	18.6436
183				7.48207	15.7348
184				8.50882	20.5868
185				8.37817	19.8263
186				7.76196	17.236
187				7.95309	17.7142
188				9.63148	16.3766
189				12.6498	19.3067
190				12.1855	21.9944
191				11.9997	17.4662
192				11.3372	20.1233
193				11.1121	18.6701
194				10.8372	18.1442
195				10.1042	21.2859
196				9.61129	23.5013
197				9.24424	23.0152
198				9.05244	19.1929
199				8.00122	21.2325
200				7.60123	20.1606
201				7.24136	19.9808
202				5.91721	22.7121
203				5.23968	23.4428
204				5.19846	22.2347
205				4.28175	22.0976
206				3.90043	20.7522
207				4.14096	23.7495
208				3.29444	25.7307
209				2.90976	21.8322
210				2.58801	23.2584
211				1.86834	25.1501
212				0.754262	23.1401
213				1.39619	26.3504
214				0.671334	22.6595
215				1.89971	25.8254
216				2.96513	24.5159
217				2.27	25.743
218				3.64308	23.8619
219				3.88685	25.4307
220				3.73893	28.0105
221				4.65589	26.7394
222				4.84892	27.8722
223				5.34316	24.8864
224				5.77566	26.8112
225				5.88339	26.1336
226				7.1309	26.8623
227				7.33667	27.9728
228				7.8471	29.1935
229				7.51307	29.2909
230				8.27419	36.4381
231				8.85232	35.7525
232				9.34057	34.7088
233				12.3216	35.2297
234				11.4613	33.7343
235				10.7993	33.8981
236				10.3118	33.5719
237				10.6423	33.6933
238				9.8826	32.4319
239				10.3451	33.9792
240				9.72986	33.3976
241				8.89045	34.295
242				8.70208	31.4015
243				7.80894	34.4027
244				6.92557	31.0164
245				7.77003	31.148
246				6.91343	31.4318
247				6.40958	31.917
248				6.91073	32.4317
249				5.27055	34.06
250				4.70773	31.6767
251				4.53647	30.2329
252				4.91239	32.6743
253				3.51808	29.7289
254				3.10799	31.933
255				2.26589	30.328
256				3.3949	32.5165
257				2.50067	28.8787
258				1.55035	30.0845
259				2.29899	28.1682
260				2.62467	28.3203
261				2.2702	28.8464
262				4.13355	31.0096
263				2.95973	27.8714
264				3.63795	28.8413
265				4.47065	28.3768
266				3.48954	29.5922
267				4.25175	26.8709
268				4.00067	27.046
269				4.27115	27.1614
270				4.60715	29.7555
271				6.52278	29.0383
272				7.66168	26.5652
273				7.63414	29.1114
274				8.44517	25.4843
275				8.887	26.4076
276				8.29184	27.642
277				9.24886	25.3399
278				9.19527	27.9055
279				9.50972	27.3121
280				10.1561	25.1887
281				9.83739	25.7592
282				10.1754	26.4174
283				11.9546	27.5045
284				11.9158	23.8794
285				10.4347	23.6704
286				10.6829	24.0799
287				11.3231	24.7049
288				9.72141	26.2935
289				9.91591	23.8321
290				8.5037	27.9543
291				10.3816	26.458
292				9.14491	22.8045
293				8.15811	26.6388
294				8.19827	25.8466
295				9.20406	22.4161
296				6.69521	23.3986
297				7.76196	23.7486
298				7.63629	24.6867
299				5.99533	22.634
300				7.33006	22.1798
301				8.11911	24.8128
302				6.13754	21.9644
303				6.85935	24.8548
304				5.25493	22.0662
305				7.37738	22.3861
306				5.30911	21.0701
307				7.29548	21.124
308				6.86	22.9849
309				4.57831	22.4548
310				7.49275	21.1778
311				5.46968	24.1448
312				6.53129	24.8108
313				7.6156	23.1974
314				7.55972	21.2052
315				8.08263	20.1247
316				5.48971	23.6709
317				7.97245	21.7254
318				7.45207	19.6854
319				8.23521	20.0278
320				7.8527	20.4181
321				9.28382	19.3318
322				9.57817	21.9761
323				7.78888	19.1768
324				9.9034	20.4487
325				9.08273	22.557
326				8.72886	20.8077
327				9.41455	18.542
328				10.1628	19.0452
329				9.66414	19.3504
330				11.8881	18.2945
331				12.8763	18.2127
332				12.182	18.1932
333				13.0546	20.8743
334				10.8241	17.8145
335				12.1646	17.818
336				10.0176	17.8579
337				11.9814	21.1889
338				10.5633	17.3628
339				9.19062	19.0874
340				11.4631	17.5972
341				10.15	18.5418
342				10.8899	17.7622
343				8.85016	19.9829
344				9.44655	19.1423
345				8.73115	16.8395
346				8.15451	16.8859
347				9.59708	16.6639
348				10.0848	21.3411
349				10.8628	17.5767
350				9.50892	17.0312
351				10.7974	19.2647
352				9.06333	16.4076
353				8.26446	16.1367
354				9.73836	15.8925
355				10.8174	15.9773
356				11.4623	16.4076
357				11.1369	15.6428
358				8.64392	15.6536
359				10.734	17.7148
360				10.2862	18.5272
361				9.48843	15.4639
362				11.8718	20.6711
363				11.332	15.4875
364				10.5754	19.8538
365				11.9821	15.993
366				10.6739	15.8209
367				12.0798	17.9464
368				14.4256	14.9069
369				14.9793	14.4712
370				15.1422	16.4057
371				13.8314	14.9266
372				15.7188	14.7125
373				14.5625	14.3007
374				13.5472	16.3928
375				13.1274	13.7403
376				14.8053	14.635
377				12.6728	13.6313
378				13.2448	18.2135
379				13.8278	13.328
380				14.8127	17.1374
381				12.9457	14.1101
382				12.3218	13.3886
383				13.6482	16.2907
384				15.084	12.814
385				13.1043	14.3079
386				12.6489	13.113
387				14.6729	13.5662
388				12.8028	15.0851
389				13.869	17.5349
390				11.6037	14.4033
391				14.269	19.001
392				14.1931	12.641
393				12.0098	16.6081
394				14.7063	12.8585
395				13.9388	13.2393
396				14.6671	12.1622
397				13.5491	11.8903
398				14.8737	13.674
399				13.114	13.9769
400				12.7012	11.6242
401				14.2071	12.2671
402				14.2349	15.0547
403				12.8794	11.609
404				13.4181	12.5792
405				15.0034	11.0762
406				13.1305	12.1134
407				18.8637	11.5076
408				17.1145	15.9382
409				16.5248	11.6939
410				15.7229	14.8952
411				18.6249	12.463
412				16.4613	12.6814
413				16.8767	13.6379
414				18.1749	12.7227
415				15.4868	10.4001
416				17.4383	18.196
417				17.9492	16.7205
418				17.2699	15.2007
419				16.3071	10.1694
420				16.8724	11.3422
421				17.5245	9.88318
422				15.4913	13.9525
423				16.4101	10.2497
424				17.9967	9.65577
425				15.064	9.5568
426				17.3321	10.2228
427				15.2442	17.3428
428				16.4408	11.3588
429				18.1895	9.07216
430				15.7084	9.19198
431				16.44	11.3676
432				16.3938	12.4427
433				18.4304	14.1369
434				16.0258	10.3887
435				19.6863	8.93711
436				20.3802	8.61399
437				21.1136	9.59796
438				19.6254	13.0427
439				18.9847	15.0506
440				21.3336	11.877
441				20.3175	17.2484
442				21.0211	8.35001
443				20.0238	10.9406
444				19.447	12.0893
445				20.0603	10.7522
446				19.2192	7.95219
447				20.0077	7.92543
448				18.7985	8.98715
449				20.9317	8.04686
450				20.2793	12.5378
451				19.3527	16.0982
452				20.7478	9.89757
453				18.9497	14.1549
454				21.8776	12.1666
455				19.8155	7.93574
456				21.135	17.8041
457				19.1991	16.4073
458				21.8529	11.2052
459				20.0328	9.04861
460				19.7677	8.59002
461				21.2143	6.26475
462				20.6294	11.4625
463				20.0532	11.7995
464				24.4809	14.852
465				23.6699	11.6602
466				24.3408	7.66267
467				22.025	6.88031
468				23.0692	6.28621
469				23.8507	5.93715
470				24.9729	8.87824
471				22.8063	5.89976
472				21.8649	7.11918
473				24.93	10.5173
474				22.5304	17.1176
475				23.6273	8.14104
476				23.7935	6.03405
477				22.2205	10.1053
478				23.1911	9.69408
479				25.321	12.6042
480				22.9343	8.87463
481				26.4624	7.47523
482				28.5908	8.21294
483				28.4119	6.32069
484				26.0051	11.1549
485				27.2048	12.0814
486				26.6637	10.9239
487				25.469	14.6741
488				26.1468	8.07019
489				26.1968	4.13
490				27.9668	4.84507
491				27.0031	5.74959
492				30.4014	8.94278
493					12.0174
494					11.8476
495					9.36713
496					8.28874
497					4.11534
498					12.7831
499					16.0093
500					18.6174
501					9.83029
502					7.09648
503					9.5338
504					11.0472
505					14.2609
506					5.87847
507					3.41448
508					5.54705
509					12.6117
510					11.448
511					3.70441
512					13.5213
513					17.3163
514					4.37163
515					8.77274
516					5.96896
517					11.6879
518					13.1299
519					15.8953
520					2.16723
521					8.2787
522					9.96367
523					11.902
524					10.7209
525					9.77916
526					2.54489
527					2.02781
528					2.83251
529					14.1235
530					17.831
531					5.22788
532					11.2011
533					14.3712
534					3.57622
535					8.00161
536					3.51871
537					10.8661
538					18.3058
539					13.5086
540					2.02956
541					11.2283

## Sheet: Fig.6f
x	Cux2	Rorb	Sulf2	Ctgf
-0.14243	0.002814	0.000629	0.000818	0.00053
-0.12946	0.006773	0.001293	0.001395	0.000986
-0.11648	0.015248	0.002534	0.002319	0.001757
-0.1035	0.032135	0.00474	0.003758	0.003005
-0.09052	0.063452	0.008473	0.005936	0.00493
-0.07754	0.117483	0.014477	0.00914	0.007761
-0.06456	0.204158	0.023666	0.013726	0.011728
-0.05159	0.333342	0.03705	0.020104	0.017013
-0.03861	0.512032	0.055609	0.02873	0.023705
-0.02563	0.741067	0.080117	0.040071	0.031742
-0.01265	1.01255	0.110949	0.054568	0.040878
0.000329	1.30933	0.147915	0.072583	0.050689
0.013307	1.60747	0.190167	0.094351	0.060617
0.026286	1.88136	0.23621	0.11993	0.070066
0.039264	2.10995	0.284038	0.149166	0.078521
0.052242	2.2817	0.331371	0.181684	0.085666
0.065221	2.39648	0.375949	0.216904	0.091461
0.078199	2.46387	0.415821	0.254083	0.09615
0.091178	2.49887	0.449594	0.292387	0.100193
0.104156	2.51713	0.476579	0.330978	0.104139
0.117135	2.53131	0.49684	0.369102	0.108468
0.130113	2.54954	0.51115	0.406162	0.113471
0.143092	2.57561	0.520895	0.441778	0.119181
0.15607	2.60983	0.527966	0.4758	0.1254
0.169049	2.65006	0.534661	0.508303	0.131802
0.182027	2.69225	0.543608	0.539541	0.13807
0.195006	2.73077	0.557658	0.56989	0.144048
0.207984	2.75881	0.579704	0.599781	0.149844
0.220963	2.76902	0.612371	0.629638	0.155873
0.233941	2.7545	0.657617	0.659832	0.162835
0.24692	2.70989	0.716308	0.690648	0.171648
0.259898	2.63239	0.78792	0.72227	0.183347
0.272877	2.52228	0.870499	0.754776	0.198991
0.285855	2.38291	0.960941	0.788145	0.219581
0.298834	2.22013	1.05557	0.822262	0.246004
0.311812	2.04145	1.15088	0.856927	0.279017
0.324791	1.85509	1.24414	0.891866	0.319242
0.337769	1.66916	1.3339	0.926746	0.367186
0.350747	1.49091	1.41997	0.961199	0.42326
0.363726	1.326	1.50319	0.994855	0.48778
0.376704	1.17764	1.58485	1.02739	0.560952
0.389683	1.04604	1.6661	1.05855	0.642834
0.402661	0.928432	1.74742	1.08824	0.733273
0.41564	0.82004	1.82834	1.11652	0.831846
0.428618	0.71577	1.90729	1.14363	0.937801
0.441597	0.612104	1.98183	1.16999	1.05001
0.454575	0.508364	2.04889	1.19615	1.16693
0.467554	0.406838	2.1052	1.22272	1.28659
0.480532	0.311754	2.14761	1.2503	1.40659
0.493511	0.227653	2.1735	1.27938	1.52411
0.506489	0.15788	2.18093	1.31021	1.63611
0.519468	0.103743	2.16872	1.34273	1.73952
0.532446	0.064489	2.13642	1.37656	1.83155
0.545425	0.037882	2.08427	1.4109	1.91009
0.558403	0.021011	2.01312	1.44463	1.97403
0.571382	0.010996	1.92457	1.47633	2.02334
0.58436	0.005425	1.8211	1.50442	2.0591
0.597339	0.002522	1.70626	1.52722	2.08313
0.610317	0.001103	1.58455	1.54312	2.0976
0.623296	0.000454	1.46111	1.55067	2.10447
0.636274	0.000175	1.34094	1.54871	2.10515
0.649253	6.34e-05	1.22807	1.5364	2.1002
0.662231	2.15e-05	1.12473	1.5133	2.08936
0.675209	6.83e-06	1.03104	1.47937	2.07165
0.688188	2.03e-06	0.945244	1.43495	2.04563
0.701166	5.61e-07	0.864592	1.38072	2.00969
0.714145	1.45e-07	0.786427	1.31769	1.96237
0.727123	3.72e-08	0.709229	1.24707	1.9026
0.740102	1.83e-08	0.633162	1.17031	1.83
0.75308	4.68e-08	0.560004	1.08896	1.74505
0.766059	1.81e-07	0.492515	1.00463	1.6492
0.779037	6.68e-07	0.433532	0.918932	1.54482
0.792016	2.3e-06	0.38514	0.833416	1.43501
0.804994	7.33e-06	0.348153	0.749501	1.32318
0.817973	2.17e-05	0.322034	0.668424	1.2126
0.830951	5.96e-05	0.305143	0.591206	1.10593
0.84393	0.000152	0.29515	0.518624	1.00488
0.856908	0.00036	0.289442	0.451211	0.910128
0.869887	0.00079	0.285428	0.389277	0.82137
0.882865	0.001609	0.280739	0.332936	0.737676
0.895844	0.003042	0.273381	0.282154	0.657877
0.908822	0.005338	0.26189	0.236784	0.580975
0.921801	0.008692	0.24548	0.196608	0.506448
0.934779	0.013135	0.22415	0.161367	0.434392
0.947758	0.018421	0.198681	0.130774	0.365484
0.960736	0.023972	0.170484	0.104524	0.300809
0.973714	0.028951	0.141332	0.082296	0.241595
0.986693	0.032446	0.113031	0.063752	0.188952
0.999671	0.033745	0.087119	0.048537	0.14365
1.01265	0.032569	0.064666	0.036276	0.105995
1.02563	0.029171	0.046203	0.02659	0.07581
1.03861	0.024246	0.031761	0.019096	0.052497
1.05158	0.018701	0.020997	0.013426	0.035163
1.06456	0.013386	0.013343	0.009234	0.022762
1.07754	0.008892	0.008146	0.006208	0.014228
1.09052	0.005481	0.004774	0.004077	0.008582
1.1035	0.003136	0.002684	0.002615	0.004992
1.11648	0.001665	0.001446	0.001637	0.002798
1.12946	0.00082	0.000746	0.001	0.001511
1.14244	0.000375	0.000368	0.000595	0.000786

## Sheet: Fig.6g
x	NPY	VIP	SST	Pvalb
-0.14243	0.003458	0.001253	0.00225	0.001139
-0.12946	0.005074	0.001809	0.00324	0.001606
-0.11648	0.007346	0.002582	0.00461	0.00224
-0.1035	0.010493	0.003643	0.006477	0.003095
-0.09052	0.01479	0.00508	0.00899	0.004235
-0.07754	0.020568	0.007004	0.012324	0.005738
-0.06456	0.028223	0.009547	0.016688	0.007701
-0.05159	0.038214	0.012866	0.022324	0.010238
-0.03861	0.051057	0.017143	0.029503	0.013484
-0.02563	0.067316	0.022587	0.038522	0.017592
-0.01265	0.087582	0.029426	0.049695	0.022741
0.000329	0.112452	0.037912	0.063348	0.029127
0.013307	0.142493	0.048305	0.079798	0.036966
0.026286	0.178205	0.060873	0.099342	0.046488
0.039264	0.219971	0.075876	0.122235	0.057934
0.052242	0.268019	0.093555	0.148672	0.071545
0.065221	0.322367	0.114115	0.178765	0.087558
0.078199	0.382792	0.137714	0.212528	0.106188
0.091178	0.448798	0.164444	0.249858	0.127621
0.104156	0.519601	0.194318	0.290527	0.151995
0.117135	0.594134	0.227256	0.334177	0.179385
0.130113	0.671077	0.26308	0.380322	0.209791
0.143092	0.748899	0.301505	0.428362	0.243118
0.15607	0.825926	0.342143	0.4776	0.279167
0.169049	0.900425	0.384511	0.527269	0.317625
0.182027	0.970696	0.42804	0.576567	0.358063
0.195006	1.03516	0.472097	0.62469	0.399934
0.207984	1.09248	0.516007	0.67087	0.442589
0.220963	1.14156	0.559078	0.71441	0.485284
0.233941	1.18169	0.600631	0.754716	0.527214
0.24692	1.21251	0.640027	0.79132	0.567537
0.259898	1.23404	0.676697	0.823897	0.605415
0.272877	1.24663	0.710162	0.852274	0.640052
0.285855	1.2509	0.740054	0.876425	0.670737
0.298834	1.24772	0.76613	0.896461	0.696887
0.311812	1.23805	0.78828	0.912613	0.718082
0.324791	1.22292	0.806526	0.925207	0.734092
0.337769	1.20333	0.821024	0.934634	0.744905
0.350747	1.1802	0.832048	0.941327	0.750727
0.363726	1.15431	0.83998	0.945724	0.751988
0.376704	1.12629	0.845295	0.948249	0.749317
0.389683	1.09664	0.848532	0.949285	0.74352
0.402661	1.06571	0.850284	0.949158	0.73554
0.41564	1.03377	0.851163	0.948123	0.726409
0.428618	1.00102	0.851781	0.946359	0.717199
0.441597	0.967653	0.852724	0.943967	0.708969
0.454575	0.933864	0.854527	0.940977	0.702707
0.467554	0.899884	0.857651	0.937351	0.699288
0.480532	0.865991	0.862458	0.933004	0.699426
0.493511	0.832503	0.869192	0.927816	0.703643
0.506489	0.799765	0.877965	0.921653	0.712243
0.519468	0.768126	0.88874	0.914381	0.725294
0.532446	0.737907	0.90133	0.905889	0.742629
0.545425	0.709375	0.915393	0.896099	0.763846
0.558403	0.682711	0.930438	0.884981	0.788325
0.571382	0.657996	0.945844	0.872552	0.815253
0.58436	0.635194	0.960875	0.858878	0.84365
0.597339	0.614155	0.974713	0.844066	0.872413
0.610317	0.594625	0.986489	0.828253	0.900355
0.623296	0.576262	0.99532	0.811584	0.926254
0.636274	0.558663	1.00036	0.794197	0.9489
0.649253	0.541398	1.00082	0.776203	0.967149
0.662231	0.524036	0.996035	0.757665	0.979969
0.675209	0.506179	0.985485	0.738592	0.986482
0.688188	0.48749	0.968822	0.718927	0.986009
0.701166	0.46771	0.945897	0.698554	0.978093
0.714145	0.446677	0.916771	0.677305	0.962525
0.727123	0.424327	0.88171	0.65498	0.93935
0.740102	0.4007	0.841181	0.631368	0.908865
0.75308	0.375924	0.795831	0.606271	0.871602
0.766059	0.350211	0.746452	0.579539	0.828306
0.779037	0.323834	0.693951	0.551085	0.779894
0.792016	0.29711	0.639305	0.520909	0.727414
0.804994	0.27038	0.583524	0.489113	0.671997
0.817973	0.243992	0.5276	0.455899	0.614805
0.830951	0.218278	0.472476	0.421566	0.556987
0.84393	0.193547	0.419008	0.386498	0.499628
0.856908	0.170064	0.367941	0.351143	0.443716
0.869887	0.14805	0.319886	0.315986	0.390109
0.882865	0.127671	0.275314	0.281523	0.339515
0.895844	0.109042	0.234548	0.248232	0.292481
0.908822	0.092221	0.197772	0.216548	0.249389
0.921801	0.077221	0.16504	0.186842	0.210463
0.934779	0.064008	0.136291	0.159408	0.175781
0.947758	0.05251	0.111369	0.13445	0.145294
0.960736	0.042629	0.090042	0.112084	0.118846
0.973714	0.034239	0.072025	0.092339	0.096199
0.986693	0.027205	0.056995	0.075166	0.077053
0.999671	0.021379	0.044615	0.060449	0.06107
1.01265	0.016614	0.034545	0.048023	0.047893
1.02563	0.012766	0.026455	0.037684	0.037163
1.03861	0.009697	0.020038	0.029205	0.028532
1.05158	0.007281	0.015009	0.022353	0.021673
1.06456	0.005402	0.011117	0.016895	0.016289
1.07754	0.003961	0.008143	0.01261	0.012112
1.09052	0.002869	0.005897	0.009293	0.00891
1.1035	0.002053	0.004222	0.006762	0.006484
1.11648	0.001451	0.002989	0.004858	0.004668
1.12946	0.001013	0.002091	0.003445	0.003325
1.14244	0.000698	0.001447	0.002412	0.002343

## Sheet: Figure S1e
37 ℃ Signal intensity	42℃ Signal intensity	47 ℃ Signal intensity
9447.95	5723.28	2395
9184.48	4925.29	2024.68
7513.29	4996.21	2146.2
7886	4549.94	1660.89
8178.78	5557.31	2423.73
9272.87	6021.97	2103.24
9028.35	5268.02	1823.63
7353.25	4747.31	2036.36
7513.32	6852.76	2752.29
7612.1	4340.79	2162.95
8582.6	6207.16	2482.07
7156.81	5501.63	2012.93
7574.19	4682.37	2339.46
6758.24	6573.88	2692.16
8488.33	5113.93	1751.63
6803	5762.05	1717.69
5987.5	5561.69	2392.84
7460.64	5063.81	2229.38
6578.44	7168.67	2059.03
7388.87	6366.38	2363.8
8523.5	6208.32	1756.22
8452.92	4876.75	2340.49
10504.7	7203.32	2020.4
11579.1	6842.3	1994.39
8034.08	6187.01	2151.65
8476.69	5905.13	1874.24
7067.07	4359.64	2235.01
8516.24	7407.34	1665.27
10471.3	6526.57	2134.38
8107.81	4664.88	2166.47
10560.3	7325.89	2236.63
7173.85	5417.14	1955.66
9044.7	5976.47	2344.76
11384.8	10852.5	2279.55
12916.1	4516.59	2279.34
9826.68	5526.91	2234
9654.32	4334.83	2482.87
6583.66	6451.65	2641.16
10261	5319.59	2417.01
10980.8	5370.98	2162.6
9304.75	5275.73	2233.01
7130.86	5845.34	2115.85
13280.5	5856.76	2626.84
9046.53	4215.56	2220.58
11716	4680.88	2234.56
7592.22	6564.5	2385.75
10182.8	4648.44	2126.51
8053.27	6202.18	2087.88
8426.36	6570.33	2043.59
9639.72	5795.58	2264.58
11943.9	5162.16	2682.42
8842.06	4427.48	1770.44
6581.06	6638.39	2080.36
7340.16	4328.89	1824.94
6909.81	5027.31	2065.8
8187.27	4907.61	2835.54
8413.3	8031.81	1917.06
11749.1	6033.91	2090.77
8020.95	5492.57	3143.79
11608.8	5120.72	2460.03
10100.1	4743.64	2699.65
7910.9	6659.66	2471.37
8437.92	7104.98	2619.41
6996.89	8017.5	1817.21
9693.67	5151.78	1973.38
8955.58	5244.57	2930.4
11780.8	7092.39	2686.16
10611	7778.54	2223.55
7965.73	6254.88	2016.87
10677.2	4794.1	2094.94
11153.1	7425.67	2194.64
7615.63	5875.78	2263.09
10278.4	5976.44	2234.85
7992.37	5345.29	2456.04
10841.3	6740.66	2109.4
11861.2	5853.29	2689.76
12270	6470.78	2126.95
9021.13	5151.96	2375.13
9016.87	6782.32	2747
8770.16	6237.2	2100.57
10272.8	4610.15	2926.54
8629.48	6783.42	2371.76
11311.6	5278.97	2225.74
9797.6	6069.27	1999.98
10649.6	8033.57	2744.73
8962.93	6531.99	1898.66
10164.7	4550.37	2435.85
7829.83	7481.6	2521.17
12218.8	4647.35	2445.53
10670.5	5693.16	2265.77
7529.49	5576.76	1929.47
8636.52	6814.09	2212.15
10983.2	6225.33	3242.48

## Sheet: Figure S1g
10%	20%	30%
2811.67	4771.36	8257.78
2348.88	4925.26	7876.56
2484.36	4174.05	7517.97
2779.9	3871.24	8355.91
2507.98	4758.69	8145.91
3411.43	4379.13	10234.5
2485.84	5000.28	6911.91
2764.06	4721.35	9045.45
2570.9	6679.89	8043.3
2060.31	4579.95	6581.15
2099.44	5096.58	13119.5
3482.97	4209.06	5699.75
1934.62	5447.93	11246.7
3397.1	4670.4	7877.81
2281.72	4754.82	7321.58
3061.82	4049.22	12329.8
2390.73	5886.37	5878.63
2801.22	8356.13	13419.6
2977.28	5090.5	6638.2
3255.62	4326.85	12430.1
3277.64	5153.25	11626.7
2640.55	5859.54	14276
2410.01	4455.88	8324.4
2068.49	4816.15	8154.01
2593.51	5593.06	9382.07
3142.51	4496.19	7338.63
3225.16	5014.63	10304.6
2506.37	5067.57	7355.99
2355.89	4429.11	9176.55
3230.41	4744.23	6111.5
4344.56	4007.12	16177.9
2016.17	4648.19	10276.6
2450	4854.53	8525.72
2569.7	4338.65	10938.7
3514.5	5148.01	7963.97
3151.93	5260.27	8559.85
2484.92	5175.98	8085.39
3061.56	4767.52	9840.03
2441.81	5161.57	16131.8
3072.07	6278.95	7408.18
2103.84	6359.85	7707.75
2438.01	3961.33	11336.3
3597.91	4522.03	6947.71
3259.1	4057.87	8589.81
2933.56	5720.39	7945.86
2244.7	5865.53	6956.83
3438.41	4734.98	7506.29
4940.83	6465.05	7075.48
2204.62	4738.77	12879.7
2045.78	5185.6	7221.71
2017.62	5837.51	10280.2
4429.82	6843.72	6497.58
2177.65	5479.11	11312.5
2294.74	4489.99	9215.8
3825.11	6395.35	6640.43
2001.61	4458.34	9037.83
1974.28	5132.47	8088.77
2206.36	5821.84	8039.27
2296.67	5416.49	9257.65
2777.48	4173.46	7112.44
4130.06	4718.65	9814.36
2220.04	4924.72	8669.66
2031.72	5441.54	8187.65
3539.66	5571.93	11682.1
3798.55	4142.78	9491.47
2355.93	4351.9	8889.23
2557.43	5410.68	9173.13
2330.69	4286.74	9147.09
2049.49	4277.73	8430.6
2850.18	5671.6	8316.59
2283.62	5074.14	9986.45
2137.46	4549.05	8427.14
2181.58	6514.58	6415.64
3864.67	4993.72	8029.57
2088.49	4569.19	7039.5
2353.36	5950.12	9713.89
2399.47	3944.1	10265.7
2083.34	5454.98	7296.55
4048.23	3976.43	12957.8
2662.89	7472.11	9615.03
2934.81	5404.73	9625.41
2060.56	5700.35	8812.19
2137.22	6755.98	11176
2401.2	5221.87	13686.8
3195.71	4422.11	7523.81
3507.09	5098.36	7571.15
3528.63	5395.99	26286.9
3223.7	5903.4	10951.5
2919.3	6603.48	8867.55
2283.95	4570.63	9586.35
2698.8	6643.24	6044.27
2213.45	4654.64	8686.83
2937.31	4503.88	8339.67
3955.45	5815.39	11204.6
4396.03	6365.2	8651.39
2248.76	4682.2	11507.7
2838.89	6325.36	9135.79
2780.43	6438.63	7336.37
3579.78	6947.84	7389
2377.69	6421.47	11595.7
2583.56	5383.38	7340.11
2386.91	6118.66	10230
2115.69	5241.76	7371.41
2345.78	8104.23	10553.6
2569.13	6793.24	7446.35
2579.67	7304.49	7223.19
3049.16	5341.29	12438.4
6195.63	5220.6	8233.58
2443.18	5226.13	8169.97
2676.69	4264.22	15414.2
2688.18	4901.56	11370.8
2049.74	4666.98	11722.5
3169.82	4853.8	8760.13
2457.81	6476.4	9447.44
2525.96	4041.87	10637.7
1971.38	6057.3	6842.76
2644.6	5633.24	6373.68
1961.47	5637.26	9604.31
2485.16	7216.09	10953.2
4571.17	5514.31	8131.82
2048.05	6216.94	10470.8
2069.93	5433.17	9119.33
4033.25	4912.81	8503.22
3097.39	7276.4	6973.37
1963.36	5935.79	8188.25
1970.97	6021.59	9465.61
4000.06	6469.21	12998.3
3377.88	6262.09	8085.39
2494.99	4666.47	12643.6
1932.34	4803.2	10800.9
3540.91	6492.49	7012.53
2903.06	6043.06	9661.22
2611.18	5180.86	6966.42
2688.38	4618.32	7213.69
2075.14	4679.02	7343.51
2401.69	5547.38	7904.97
2550.5	5710.94	8658.36
2783.08	5568.49	7510.71
3569.93	4493.35	11833.8
2318.3	6936.4	6652.34
2358.59	5853.99	12028.7
2628	5649.5	11694.9
2019.12	5220.02	10912
3367.18	5192.14	10353.1
2814.9	5223.9	7243.91
2413.39	4724.52	6642.88
2901.37	3812.58	6763.53
2070.74	4154.48	12178.7
2780.06	6145.37	6801.68
2193.79	6159.68	9977.04
2259.24	8251.04	10347.7
2468.84	4601.81	6601.85
2095.36	9197.89	11316.9

[truncated: 5 more sheets: Figure S2e, Figure S3b, Figure S3c, Figure S3d, Sheet1]
